# Supplementary material for: Proteomics Analysis of Pregnancy in Ewes under Heat Stress Conditions and Melatonin Administration
Source: Animals (Basel). 2024 Jan 26;14(3):400. doi: 10.3390/ani14030400 (PMC10854642; doi:10.3390/ani14030400)
Supplement: Supplementary file 1 [file animals-14-00400-s001.zip]

Archive with 1 entries (1 files):
- animals-2808439-supplementary.xlsx
