# Supplementary material for: Proteomics Analysis of Pregnancy in Ewes under Heat Stress Conditions and Melatonin Administration
Source: Animals (Basel). 2024 Jan 26;14(3):400. doi: 10.3390/ani14030400 (PMC10854642; doi:10.3390/ani14030400)
Supplement: Supplementary file 1 [file animals-14-00400-s001.zip › animals-2808439-supplementary.xlsx]

## Sheet: M1-C1 whole mapping (w.m.)
M1-C1 whole mapping
Title	Accession	Mascot Score	MS Coverage	Protein MW	pI-Value
10 kDa heat shock protein, mitochondrial OS=Ovis aries OX=99	A0A836A170_SHEEP	54	49	11893	9.86
40S ribosomal protein S3 OS=Bos taurus OX=9913 GN=RPS3 PE=2	RS3_BOVIN	41	21	26842.00	10.30
60S acidic ribosomal protein P2 OS=Bos taurus OX=9913 GN=RPL	RLA2_BOVIN	44	17	11695.00	4.30
60S acidic ribosomal protein P2 OS=Bos taurus OX=9913 GN=RPL	RLA2_BOVIN	43	17	11695.00	4.30
60S ribosomal protein L13a (Fragment) OS=Sus scrofa OX=9823	RL13A_PIG	40	21	15721.00	12.30
60S ribosomal protein L28 OS=Ovis aries OX=9940 GN=JEQ12_014	A0A836ADW0_SHEEP	47	32	14366	10.91
60S ribosomal protein L28 OS=Ovis aries OX=9940 GN=JEQ12_014	A0A836ADW0_SHEEP	45	32	14366	10.91
ADP-ribosylation factor-like protein 1 OS=Bos taurus OX=9913	ARL1_BOVIN	41	32	20529.00	5.50
Albumin (Fragments) OS=Capra hircus OX=9925 GN=ALB PE=1 SV=2	ALBU_CAPHI	63	43	10048.00	9.70
Albumin domain-containing protein OS=Ovis aries OX=9940 GN=J	A0A836AFF8_SHEEP	203	25	79221	6.00
Albumin OS=Ovis aries OX=9940 GN=ALB PE=4 SV=1	W5PWE9_SHEEP	110	20	71372.00	5.80
Albumin OS=Ovis aries OX=9940 GN=ALB PE=4 SV=1	W5PWE9_SHEEP	209	28	71372.00	5.80
Alpha-1-antiproteinase OS=Bos taurus OX=9913 GN=SERPINA1 PE=	A1AT_BOVIN	40	7	46417.00	6.10
Alpha-1-B glycoprotein OS=Ovis aries OX=9940 GN=A1BG PE=4 SV	W5P101_SHEEP	66	16	52430	10.23
Alpha-2-HS-glycoprotein OS=Ovis aries OX=9940 GN=AHSG PE=1 S	FETUA_SHEEP	44	13	39511.00	5.10
Alpha-2-macroglobulin bait region domain-containing protein	W5NRI1_SHEEP	134	33	75127.00	9.20
Alpha-2-macroglobulin OS=Ovis aries OX=9940 GN=JEQ12_014972	A0A836D4P6_SHEEP	102	9	190529	5.77
Apolipoprotein A1 OS=Ovis aries OX=9940 PE=3 SV=1	W5NX51_SHEEP	269	66	29514	5.82
Apolipoprotein A-I OS=Ovis aries OX=9940 GN=JEQ12_005951 PE=	A0A835ZSR3_SHEEP	273	59	28984.00	5.60
Apolipoprotein C-III OS=Sus scrofa OX=9823 GN=APOC3 PE=1 SV=	APOC3_PIG	44	26	10754.00	4.60
Apolipoprotein D OS=Bos taurus OX=9913 GN=APOD PE=2 SV=1	APOD_BOVIN	43	19	21616.00	4.60
Apoptosis-associated speck-like protein containing a CARD OS	ASC_BOVIN	47	17	22017.00	5.20
Aprataxin OS=Canis lupus familiaris OX=9615 GN=APTX PE=2 SV=	APTX_CANLF	40	15	39431.00	9.70
ATP synthase membrane subunit DAPIT, mitochondrial OS=Bos ta	ATPMD_BOVIN	41	62	6487.00	10.40
ATPase inhibitor, mitochondrial OS=Bos taurus OX=9913 GN=ATP	ATIF1_BOVIN	44	23	12293.00	9.90
ATP-dependent 6-phosphofructokinase, muscle type OS=Equus ca	PFKAM_HORSE	40	2	86083.00	9.40
Biglycan (Fragment) OS=Oryctolagus cuniculus OX=9986 GN=BGN	PGS1_RABIT	40	8	15370.00	9.40
Brain ribonuclease OS=Ovis aries OX=9940 GN=BRN PE=3 SV=1	RNBR_SHEEP	42	30	16371.00	10.60
Calreticulin OS=Oryctolagus cuniculus OX=9986 GN=CALR PE=1 S	CALR_RABIT	45	2	48416.00	4.20
cAMP-responsive element-binding protein-like 2 OS=Bos taurus	CRBL2_BOVIN	46	17	13949.00	10.60
Caspase-3 OS=Bos taurus OX=9913 GN=CASP3 PE=2 SV=1	CASP3_BOVIN	43	5	31685.00	6.30
Cathepsin D OS=Bos taurus OX=9913 GN=CTSD PE=1 SV=2	CATD_BOVIN	42	6	42920.00	6.70
CCN family member 2 OS=Sus scrofa OX=9823 GN=CCN2 PE=2 SV=1	CCN2_PIG	45	25	40262.00	10.00
Cell death activator CIDE-3 OS=Bos taurus OX=9913 GN=CIDEC P	CIDEC_BOVIN	42	11	25268.00	9.40
Ceroid-lipofuscinosis neuronal protein 5 OS=Bos taurus OX=99	CLN5_BOVIN	41	10	41600.00	8.90
Chloride intracellular channel protein 1 OS=Oryctolagus cuni	CLIC1_RABIT	41	10	27250.00	5.00
Clusterin (Fragments) OS=Ovis aries OX=9940 GN=CLU PE=1 SV=1	CLUS_SHEEP	45	10	7654.00	5.10
CMRF35-like molecule 9 OS=Bos taurus OX=9913 GN=CD300LG PE=2	CLM9_BOVIN	42	9	28255.00	9.20
Coagulation factor X OS=Ovis aries OX=9940 PE=4 SV=1	W5PD84_SHEEP	45	13	57487	5.74
Cocaine- and amphetamine-regulated transcript protein (Fragm	CART_PIG	43	21	7731.00	10.30
Complement C3 OS=Ovis aries OX=9940 GN=JEQ12_016412 PE=4 SV=	A0A836AC75_SHEEP	113	15	202097	5.80
Complement C9 OS=Ovis aries OX=9940 GN=C9 PE=3 SV=1	W5PID9_SHEEP	110	23	63269.00	5.70
Coronin-1A OS=Bos taurus OX=9913 GN=CORO1A PE=1 SV=3	COR1A_BOVIN	47	3	51631.00	6.30
Cystatin-A OS=Felis catus OX=9685 GN=CSTA PE=1 SV=1	CYTA_FELCA	42	7	11035.00	4.50
Cytochrome c oxidase subunit 6A1, mitochondrial OS=Bos tauru	CX6A1_BOVIN	43	17	12122.00	9.20
Cytochrome c oxidase subunit 6C OS=Sus scrofa OX=9823 GN=COX	COX6C_PIG	49	31	8795.00	10.60
Cytochrome c oxidase subunit 8A, mitochondrial (Fragment) OS	COX8A_CANLF	44	100	1204.00	10.10
Cytochrome P450 1A2 OS=Oryctolagus cuniculus OX=9986 GN=CYP1	CP1A2_RABIT	47	6	58697.00	10.10
Death-associated protein 1 OS=Bos taurus OX=9913 GN=DAP PE=3	DAP1_BOVIN	41	7	11182.00	9.90
Defensin-A2 OS=Ornithorhynchus anatinus OX=9258 PE=2 SV=1	DEFA2_ORNAN	42	21	11064.00	4.70
Defensin-B1 OS=Ornithorhynchus anatinus OX=9258 PE=2 SV=1	DEFB1_ORNAN	45	30	7780.00	10.20
Dehydrogenase/reductase SDR family member 11 OS=Bos taurus O	DHR11_BOVIN	46	5	28306.00	6.30
Dematin OS=Bos taurus OX=9913 GN=DMTN PE=2 SV=1	DEMA_BOVIN	46	13	45634.00	9.40
Developmentally-regulated GTP-binding protein 1 OS=Bos tauru	DRG1_BOVIN	41	14	40802.00	9.60
Diaphanous related formin 2 OS=Ovis aries OX=9940 GN=DIAPH2	W5NWP6_SHEEP	47	13	112935	5.96
Dihydroorotate dehydrogenase (quinone), mitochondrial OS=Bos	PYRD_BOVIN	40	6	42750.00	9.80
Dynein light chain 4, axonemal OS=Bos taurus OX=9913 GN=DNAL	DNAL4_BOVIN	41	13	12229.00	5.30
Dynein regulatory complex protein 10 OS=Bos taurus OX=9913 G	DRC10_BOVIN	42	9	51762.00	9.30
E3 ubiquitin-protein ligase RNF169 OS=Bos taurus OX=9913 GN=	RN169_BOVIN	43	6	76666.00	10.20
Factor H (Fragment) OS=Ovis aries OX=9940 GN=fH PE=2 SV=1	D6PZY4_SHEEP	132	12	129514	6.35
Fatty acid desaturase domain-containing protein OS=Ovis arie	A0A835ZUV6_SHEEP	41	19	31255	9.96
Ferritin light chain OS=Canis lupus familiaris OX=9615 GN=FT	FRIL_CANLF	42	25	20139.00	5.60
Fibrinogen alpha chain OS=Ovis aries OX=9940 GN=JEQ12_007053	A0A835ZZ97_SHEEP	129	23	71111.00	6.40
Fibrinogen beta chain OS=Ovis aries OX=9940 GN=FGB PE=4 SV=1	W5NQ46_SHEEP	222	54	57346	8.77
Fibrinogen C-terminal domain-containing protein OS=Ovis arie	A0A836CUX2_SHEEP	164	44	57346.00	8.80
Fibrinogen C-terminal domain-containing protein OS=Ovis arie	A0A836CUX2_SHEEP	222	53	57346.00	8.80
Folliculin interacting protein 1 OS=Ovis aries OX=9940 GN=FN	W5Q3U5_SHEEP	44	9	128469	5.41
Follistatin OS=Bos taurus OX=9913 GN=FST PE=2 SV=2	FST_BOVIN	45	5	40099.00	5.80
Ga+71:98p junction delta-2 protein OS=Bos taurus OX=9913 GN=GJD2 P	CXD2_BOVIN	40	15	36673.00	9.80
Gastrin-releasing peptide OS=Ovis aries OX=9940 GN=GRP PE=2	GRP_SHEEP	42	22	14903.00	9.80
Glucose-induced degradation protein 8 homolog OS=Bos taurus	GID8_BOVIN	41	21	26839.00	4.70
Glutathione peroxidase 1 OS=Bos taurus OX=9913 GN=GPX1 PE=1	GPX1_BOVIN	45	12	22931.00	7.70
Glycosyl hydrolases family 22 (GH22) domain-containing prote	W5QGQ0_SHEEP	42	35	19561	10.49
Growth/differentiation factor 9 OS=Bos taurus OX=9913 GN=GDF	GDF9_BOVIN	43	15	52698.00	9.90
Haptoglobin OS=Ovis aries OX=9940 GN=LOC101102413 PE=4 SV=1	W5P0Q4_SHEEP	84	23	47015.00	9.40
Heat shock factor-binding protein 1 OS=Bos taurus OX=9913 GN	HSBP1_BOVIN	40	9	8524	3.8																																					Heat shock factor-binding protein 1 OS=Bos taurus OX=9913 GN	HSBP1_BOVIN	Heat shock factor-binding protein 1 OS=Bos taurus OX=9913 GN	HSBP1_BOVIN	Heat shock factor-binding protein 1 OS=Bos taurus OX=9913 GN	HSBP1_BOVIN	Heat shock factor-binding protein 1 OS=Bos taurus OX=9913 GN	HSBP1_BOVIN
Hemoglobin subunit beta OS=Cynopterus sphinx OX=9400 GN=HBB	HBB_CYNSP	40	14	15974.00	9.50
Hemopexin OS=Ovis aries OX=9940 GN=HPX PE=4 SV=1	W5QAB1_SHEEP	102	31	52641.00	6.60
Histidine--tRNA ligase, mitochondrial OS=Bos taurus OX=9913	SYHM_BOVIN	43	13	57448.00	9.10
Histone H1.0 OS=Bos taurus OX=9913 GN=H1-0 PE=2 SV=3	H10_BOVIN	40	4	20938.00	11.40
HIV-1 Tat interactive protein 2 OS=Ovis aries OX=9940 GN=HTA	W5PEW4_SHEEP	40	19	30545	9.28
Homeobox protein prophet of Pit-1 OS=Bos taurus OX=9913 GN=P	PROP1_BOVIN	49	4	25612.00	10.00
Ig-like domain-containing protein OS=Ovis aries OX=9940 GN=J	A0A835ZX73_SHEEP	45	9	153338	5.40
Ig-like domain-containing protein OS=Ovis aries OX=9940 GN=J	A0A836CZR9_SHEEP	83	24	54150.00	5.70
Ig-like domain-containing protein OS=Ovis aries OX=9940 GN=J	A0A835ZPM7_SHEEP	67	23	44834.00	5.20
Ig-like domain-containing protein OS=Ovis aries OX=9940 PE=4	W5PH95_SHEEP	41	14	51170	6.18
Immunoglobulin heavy constant mu OS=Ovis aries OX=9940 PE=4	W5NXW9_SHEEP	67	25	50607.00	5.40
Insulin-like 3 OS=Bos taurus OX=9913 GN=INSL3 PE=1 SV=1	INSL3_BOVIN	43	6	14711.00	11.50
Interleukin-18 OS=Canis lupus familiaris OX=9615 GN=IL18 PE=	IL18_CANLF	41	8	22251.00	5.00
Interleukin-3 OS=Ovis aries OX=9940 GN=IL3 PE=2 SV=1	IL3_SHEEP	42	9	16222.00	5.00
Interleukin-5 OS=Felis catus OX=9685 GN=IL5 PE=2 SV=1	IL5_FELCA	44	19	15328.00	9.60
Interleukin-8 OS=Oryctolagus cuniculus OX=9986 GN=CXCL8 PE=1	IL8_RABIT	41	37	11680.00	10.00
Islet amyloid polypeptide OS=Canis lupus familiaris OX=9615	IAPP_CANLF	41	25	9964.00	11.60
Jhy protein homolog OS=Bos taurus OX=9913 GN=JHY PE=2 SV=1	JHY_BOVIN	40	5	87940.00	9.60
Keratin, type I cytoskeletal 19 OS=Bos taurus OX=9913 GN=KRT	K1C19_BOVIN	40	10	43858.00	4.80
Low molecular weight phosphotyrosine protein phosphatase OS=	PPAC_PIG	40	16	18480.00	7.70
Lysozyme C-2 OS=Sus scrofa OX=9823 PE=1 SV=2	LYSC2_PIG	41	8	16930.00	10.10
MACPF domain-containing protein OS=Ovis aries OX=9940 GN=JEQ	A0A835ZRX6_SHEEP	108	24	63295	5.76
Macrophage migration inhibitory factor OS=Sus scrofa OX=9823	MIF_PIG	45	18	12614.00	9.10
Maturin OS=Bos taurus OX=9913 GN=MTURN PE=2 SV=1	MTURN_BOVIN	42	6	15201.00	3.90
Mediator of RNA polymerase II transcription subunit 9 OS=Bos	MED9_BOVIN	40	15	16276.00	9.10
Metalloproteinase inhibitor 1 OS=Sus scrofa OX=9823 GN=TIMP1	TIMP1_PIG	43	6	23767.00	9.90
Metallothionein-II, hippocampal OS=Bos taurus OX=9913 PE=1 S	MT2H_BOVIN	45	68	7092.00	10.60
MHC class II antigen (Fragment) OS=Ovis aries OX=9940 GN=Ova	B5MBU2_SHEEP	42	35	10998	6.52
Mitochondrial 2-oxoglutarate/malate carrier protein OS=Bos t	M2OM_BOVIN	40	14	34321.00	10.40
Mitochondrial import inner membrane translocase subunit TIM1	TIM14_BOVIN	41	17	12491.00	10.50
Mucosal pentraxin OS=Bos taurus OX=9913 GN=MPTX PE=2 SV=1	MPTX_BOVIN	41	5	24914.00	10.10
Multidrug resistance-associated protein 4-like OS=Ovis aries	W5NSY9_SHEEP	44	12	36761	4.88
Myelin basic protein OS=Bos taurus OX=9913 GN=MBP PE=1 SV=1	MBP_BOVIN	41	9	18312.00	11.80
Myelin P2 protein OS=Sus scrofa OX=9823 GN=PMP2 PE=1 SV=1	MYP2_PIG	40	22	15027.00	10.30
Myeloid differentiation primary response protein MyD88 OS=Su	MYD88_PIG	43	4	33746.00	6.20
Myosin heavy chain, skeletal muscle (Fragments) OS=Oryctolag	MYSS_RABIT	41	6	125754.00	5.00
Myosin-7 OS=Sus scrofa OX=9823 GN=MYH7 PE=2 SV=2	MYH7_PIG	41	7	223958.00	5.50
NADH dehydrogenase [ubiquinone] 1 beta subcomplex subunit 2,	NDUB2_BOVIN	42	19	12331.00	7.90
NADH dehydrogenase [ubiquinone] iron-sulfur protein 4, mitoc	NDUS4_BOVIN	44	29	19799.00	10.60
NADH-ubiquinone oxidoreductase chain 2 OS=Balaenoptera muscu	NU2M_BALMU	45	21	38880.00	10.20
Neuromedin-S OS=Bos taurus OX=9913 GN=NMS PE=2 SV=1	NMS_BOVIN	49	9	17089.00	10.50
Neuronal membrane glycoprotein M6-a OS=Bos taurus OX=9913 GN	GPM6A_BOVIN	41	6	31930.00	5.00
NmrA-like family domain-containing protein 1 OS=Bos taurus O	NMRL1_BOVIN	40	5	33304.00	6.30
NTF2-related export protein 2 OS=Bos taurus OX=9913 GN=NXT2	NXT2_BOVIN	41	21	16474.00	5.20
Nuclear receptor subfamily 4 group A member 1 OS=Bos taurus	NR4A1_BOVIN	43	3	65537.00	7.00
Nucleoside diphosphate kinase B OS=Canis lupus familiaris OX	NDKB_CANLF	40	10	17469.00	9.00
Parathyroid hormone OS=Equus caballus OX=9796 GN=PTH PE=1 SV	PTHY_HORSE	43	30	13054.00	10.50
Parkinson disease protein 7 homolog OS=Bos taurus OX=9913 GN	PARK7_BOVIN	44	15	20194.00	7.70
Phosphatidylinositol transfer protein beta isoform OS=Bos ta	PIPNB_BOVIN	40	11	31804.00	6.50
Phospholipid phosphatase 6 OS=Bos taurus OX=9913 GN=PLPP6 PE	PLPP6_BOVIN	42	10	32094.00	11.00
Plasminogen OS=Ovis aries OX=9940 GN=JEQ12_018991 PE=4 SV=1	A0A836D3E0_SHEEP	179	22	105180	8.64
Plasminogen OS=Ovis aries OX=9940 GN=PLG PE=3 SV=1	W5P3R3_SHEEP	205	25	93859.00	7.80
Prefoldin subunit 6 OS=Bos taurus OX=9913 GN=PFDN6 PE=2 SV=1	PFD6_BOVIN	40	10	14546.00	9.00
Pregnancy-associated glycoprotein 56D (Fragment) OS=Dama dam	PA56D_DAMDA	40	72	1242.00	9.80
PRELI domain-containing protein 1, mitochondrial OS=Bos taur	PRLD1_BOVIN	41	10	25289.00	10.20
Probetacellulin OS=Bos taurus OX=9913 GN=BTC PE=2 SV=1	BTC_BOVIN	40	8	20368.00	10.00
Proheparin-binding EGF-like growth factor OS=Sus scrofa OX=9	HBEGF_PIG	43	16	23370.00	10.10
Prostaglandin F synthase 1 OS=Bos taurus OX=9913 PE=1 SV=3	PGFS1_BOVIN	41	5	37096.00	7.80
Prostaglandin-H2 D-isomerase OS=Ursus arctos OX=9644 GN=PTGD	PTGDS_URSAR	42	3	21630.00	8.90
Proteasome activator complex subunit 3 OS=Sus scrofa OX=9823	PSME3_PIG	41	17	29602.00	5.60
Protein Asterix OS=Bos taurus OX=9913 GN=WDR83OS PE=3 SV=1	ASTER_BOVIN	44	6	12258.00	9.10
Protein tilB homolog OS=Bos taurus OX=9913 GN=LRRC6 PE=2 SV=	TILB_BOVIN	41	14	55021.00	5.50
Purkinje cell protein 4-like protein 1 OS=Bos taurus OX=9913	PC4L1_BOVIN	43	21	7557.00	5.30
Ras-related protein Rab-10 OS=Canis lupus familiaris OX=9615	RAB10_CANLF	40	3	22783.00	9.40
Ras-related protein Rap-2c OS=Bos taurus OX=9913 GN=RAP2C PE	RAP2C_BOVIN	42	19	20959.00	4.70
Regucalcin OS=Bos taurus OX=9913 GN=RGN PE=2 SV=1	RGN_BOVIN	40	12	33857.00	5.40
Reverse transcriptase domain-containing protein OS=Ovis arie	A0A835ZIL8_SHEEP	40	26	25076	5.59
Ribosomal protein L23/L25 N-terminal domain-containing prote	A0A836A2D0_SHEEP	42	19	17657	10.90
RRM domain-containing protein OS=Ovis aries OX=9940 GN=JEQ12	A0A836CSS2_SHEEP	41	30	16870	9.28
Serine/threonine-protein phosphatase 2A 56 kDa regulatory su	2A5D_RABIT	42	5	68332.00	6.80
Serotransferrin OS=Ovis aries OX=9940 GN=TF PE=3 SV=1	W5PF65_SHEEP	324	45	79457.00	6.40
Serpin A3-5 OS=Ovis aries OX=9940 GN=LOC101115576 PE=3 SV=1	W5Q0X5_SHEEP	62	20	31826.00	5.60
Serpin domain-containing protein OS=Ovis aries OX=9940 GN=JE	A0A835ZPL0_SHEEP	48	15	45890	5.16
Short transient receptor potential channel 2 homolog OS=Bos	TRPC2_BOVIN	41	6	48482.00	6.10
Signal recognition particle receptor subunit beta OS=Ovis ar	A0A836AQP3_SHEEP	202	17	186767	6.98
Small muscular protein OS=Bos taurus OX=9913 GN=SMPX PE=3 SV	SMPX_BOVIN	41	30	9351.00	9.90
SOSS complex subunit C OS=Ovis aries OX=9940 GN=JEQ12_008726	A0A6P3TGG7_SHEEP	45	26	11412	9.76
Stromal cell-derived factor 2 OS=Bos taurus OX=9913 GN=SDF2	SDF2_BOVIN	42	18	23379.00	7.00
Stromal cell-derived factor 2-like protein 1 OS=Bos taurus O	SDF2L_BOVIN	43	10	23771.00	6.80
Superoxide dismutase [Cu-Zn] OS=Cervus elaphus OX=9860 GN=SO	SODC_CEREL	45	17	15990.00	6.60
Sushi domain-containing protein OS=Ovis aries OX=9940 GN=JEQ	A0A836A4R9_SHEEP	163	13	144284.00	6.60
Sushi domain-containing protein OS=Ovis aries OX=9940 PE=4 S	W5PFF9_SHEEP	81	8	142339	6.61
Syntaxin-4 OS=Bos taurus OX=9913 GN=STX4 PE=2 SV=1	STX4_BOVIN	43	11	34493.00	6.20
Target of EGR1 protein 1 OS=Bos taurus OX=9913 GN=TOE1 PE=2	TOE1_BOVIN	46	5	59421.00	6.00
T-cell surface glycoprotein CD3 zeta chain OS=Ovis aries OX=	W5PR78_SHEEP	42	18	16724	9.59
T-cell surface glycoprotein CD8 alpha chain OS=Ovis aries OX	W5QHT2_SHEEP	43	17	27061	10.39
T-complex protein 1 subunit beta OS=Bos taurus OX=9913 GN=CC	TCPB_BOVIN	40	6	57781.00	6.20
Tctex1 domain-containing protein 4 OS=Sus scrofa OX=9823 GN=	TC1D4_PIG	43	13	23054.00	11.80
Thioredoxin (Fragment) OS=Canis lupus familiaris OX=9615 GN=	THIO_CANLF	40	61	2416.00	6.90
THO complex subunit 5 homolog OS=Bos taurus OX=9913 GN=THOC5	THOC5_BOVIN	41	4	79221.00	6.70
Thymosin beta-10 OS=Sus scrofa OX=9823 GN=TMSB10 PE=1 SV=2	TYB10_PIG	17	35	4820.00	7.00
Toll-interacting protein OS=Bos taurus OX=9913 GN=TOLLIP PE=	TOLIP_BOVIN	41	4	30290.00	5.20
Transferrin (Fragment) OS=Ovis aries OX=9940 PE=2 SV=1	O18780_SHEEP	69	69	6983	9.47
Translocation protein SEC62 (Fragments) OS=Canis lupus famil	SEC62_CANLF	40	30	4495.00	9.60
Transmembrane protein 14A OS=Bos taurus OX=9913 GN=TMEM14A P	TM14A_BOVIN	42	23	10727.00	11.20
Trimethyllysine dioxygenase, mitochondrial OS=Bos taurus OX=	TMLH_BOVIN	40	6	50375.00	8.90
Trypsin OS=Sus scrofa OX=9823 PE=1 SV=1	TRYP_PIG	41	22	25078.00	7.70
t-SNARE coiled-coil homology domain-containing protein (Frag	A0A836ABR1_SHEEP	43	24	10322	4.66
Ubiquitin carboxyl-terminal hydrolase isozyme L1 OS=Monodelp	UCHL1_MONDO	42	14	25151.00	4.90
Ubiquitin thioesterase OTU1 OS=Bos taurus OX=9913 GN=YOD1 PE	OTU1_BOVIN	45	7	38681.00	5.40
Uncharacterized protein keratin type I OS=Ovis aries OX=9940 GN=JEQ12_00276	A0A6P3E858_SHEEP	41	17	48876	4.59
Urokinase-type plasminogen activator OS=Bos taurus OX=9913 G	UROK_BOVIN	40	3	50181.00	9.50
Uroporphyrinogen decarboxylase OS=Ovis aries OX=9940 GN=UROD	DCUP_SHEEP	41	8	41071.00	5.80
Vacuolar fusion protein CCZ1 homolog OS=Bos taurus OX=9913 G	CCZ1_BOVIN	40	10	55922.00	5.70
Voltage-dependent anion-selective channel protein 3 OS=Bos t	VDAC3_BOVIN	41	9	31062.00	9.60
X-prolyl aminopeptidase 3 OS=Ovis aries OX=9940 GN=XPNPEP3 P	W5Q8Q2_SHEEP	45	11	58001	6.87
Zinc finger protein 572 OS=Bos taurus OX=9913 GN=ZNF572 PE=2	ZN572_BOVIN	46	5	62157.00	9.50
Zinc finger protein 691 OS=Bos taurus OX=9913 GN=ZNF691 PE=2	ZN691_BOVIN	42	6	32839.00	9.20
Zinc finger protein OZF OS=Bos taurus OX=9913 GN=ZNF146 PE=3	OZF_BOVIN	43	13	34445.00	10.30
[truncated: 5,000 more columns]

## Sheet: M2 vs M1-C1
M2 (mating) compared to M1-C1
Title	Accession	Mascot Score	MS Coverage	Protein MW	pI-Value
Albumin OS=Ovis aries OX=9940 GN=ALB PE=4 SV=1	W5PWE9_SHEEP	44	7	71372.00	5.80
Anaphase-promoting complex subunit 10 OS=Ovis aries OX=9940	A0A835ZLF7_SHEEP	42	18	17605.00	10.10
arylamine N-acetyltransferase OS=Ovis aries OX=9940 GN=LOC10	A0A6P7DI25_SHEEP	41	8	34403.00	5.20
Centromere protein P OS=Ovis aries OX=9940 GN=CENPP PE=4 SV=	W5PEF0_SHEEP	44	17	33114.00	4.90
Glucosylceramidase (Fragment) OS=Ovis aries OX=9940 GN=GBA P	A0A291RBV4_SHEEP	42	12	8476.00	6.50
Histone deacetylase OS=Ovis aries OX=9940 GN=HDAC1 PE=3 SV=1	W5QIG5_SHEEP	43	8	55641.00	5.20
Ig-like domain-containing protein OS=Ovis aries OX=9940 GN=J	A0A835ZPM7_SHEEP	64	18	44834.00	5.20
Ig-like domain-containing protein OS=Ovis aries OX=9940 PE=4	W5PH95_SHEEP	43	9	51170	6.18
IQ motif and Sec7 domain ArfGEF 2 OS=Ovis aries OX=9940 GN=I	W5PG04_SHEEP	42	4	143693.00	9.30
phosphoinositide 5-phosphatase OS=Ovis aries OX=9940 GN=OCRL	W5PZG5_SHEEP	41	10	105788.00	6.30
RNA helicase OS=Ovis aries OX=9940 GN=JEQ12_006847 PE=4 SV=1	A0A836A0L4_SHEEP	41	5	142083.00	7.00
Small integral membrane protein 10 like 1 OS=Ovis aries OX=9	W5QGF7_SHEEP	42	19	7392.00	10.70
Small ubiquitin-related modifier OS=Ovis aries OX=9940 GN=JE	A0A6P7DDU3_SHEEP	56	32	11808.00	5.20
Small ubiquitin-related modifier OS=Ovis aries OX=9940 GN=SU	W5PRT2_SHEEP	45	22	11802.00	5.50

## Sheet: M3 vs M1-C1
M3 (2nd implant) compared to M1-C1
Title	Accession	Mascot Score	MS Coverage	Protein MW	pI-Value
Albumin domain-containing protein OS=Ovis aries OX=9940 GN=J	A0A836AFF8_SHEEP	69	11	79221	6.00
Albumin OS=Ovis aries OX=9940 GN=ALB PE=4 SV=1	W5PWE9_SHEEP	74	12	71372.00	5.80
Albumin OS=Ovis aries OX=9940 GN=ALB PE=4 SV=1	W5PWE9_SHEEP	50	9	71372.00	5.80
BARX homeobox 2 OS=Ovis aries OX=9940 GN=BARX2 PE=4 SV=1	W5PVP0_SHEEP	42	15	32552.00	10.10
Beta-2-glycoprotein 1 OS=Ovis aries OX=9940 GN=APOH PE=4 SV=	W5Q268_SHEEP	85	37	39442	9.66
Beta-2-glycoprotein 1 OS=Ovis aries OX=9940 GN=JEQ12_002363	A0A836CYT8_SHEEP	101	42	39489.00	9.80
C2 domain-containing protein OS=Ovis aries OX=9940 GN=JEQ12_	A0A836A9U4_SHEEP	42	18	29554	9.43
Centromere protein X OS=Ovis aries OX=9940 GN=CENPX PE=3 SV=	W5Q881_SHEEP	43	34	9557.00	5.50
FK506-binding protein-like OS=Ovis aries OX=9940 GN=JEQ12_01	A0A836CTK1_SHEEP	40	6	38194.00	5.70
Glutaredoxin domain-containing protein OS=Ovis aries OX=9940	A0A836CUB0_SHEEP	42	20	8226	6.49
HID1 domain containing OS=Ovis aries OX=9940 GN=HID1 PE=4 SV	W5PPI7_SHEEP	42	8	86737.00	5.70
Histone deacetylase OS=Ovis aries OX=9940 GN=HDAC1 PE=3 SV=1	W5QIG5_SHEEP	41	9	55641.00	5.20
Homeobox domain-containing protein OS=Ovis aries OX=9940 GN=	A0A836AG02_SHEEP	40	28	8204.00	11.80
Ig-like domain-containing protein OS=Ovis aries OX=9940 GN=J	A0A835ZPM7_SHEEP	67	19	44834.00	5.20
Ig-like domain-containing protein OS=Ovis aries OX=9940 GN=J	A0A835ZPM7_SHEEP	43	18	44834	5.25
Ig-like domain-containing protein OS=Ovis aries OX=9940 GN=J	A0A835ZPM7_SHEEP	41	13	44834.00	5.20
Kelch-like protein 1 OS=Ovis aries OX=9940 PE=4 SV=1	W5Q6M6_SHEEP	41	8	17817.00	9.60
Lipocalin/cytosolic fatty-acid binding domain-containing pro	W5PZN0_SHEEP	42	19	20224.00	5.20
Neurogenic differentiation factor OS=Ovis aries OX=9940 GN=N	W5PF29_SHEEP	41	10	39105.00	9.50
Placental prolactin-related protein 3-like OS=Ovis aries OX=	A0A835ZM48_SHEEP	42	10	54252	6.51
PRDM9 (Fragment) OS=Ovis aries OX=9940 GN=PRDM9 PE=4 SV=1	A0A1B1SDL6_SHEEP	44	20	27097.00	11.40
RING-type domain-containing protein OS=Ovis aries OX=9940 PE	W5P2I5_SHEEP	41	37	7992.00	7.70
Serpin domain-containing protein OS=Ovis aries OX=9940 PE=3	W5PHP7_SHEEP	68	20	50738.00	7.90
Shroom family member 2 OS=Ovis aries OX=9940 PE=3 SV=1	W5PK86_SHEEP	42	5	152796	8.75
Tubulin/FtsZ 2-layer sandwich domain-containing protein OS=O	A0A836CW31_SHEEP	42	18	44502.00	5.50
valine--tRNA ligase OS=Ovis aries OX=9940 PE=3 SV=1	W5P3E7_SHEEP	43	8	75540.00	9.80

## Sheet: C3 vs M1-C1
C3 (2nd implant) compared to M1-C1
Title	Accession	Mascot Score	MS Coverage	Protein MW	pI-Value
Albumin domain-containing protein OS=Ovis aries OX=9940 GN=J	A0A836AFF8_SHEEP	70	12	79221	6.00
Albumin domain-containing protein OS=Ovis aries OX=9940 GN=J	A0A836AFF8_SHEEP	90	17	79221	6.00
Albumin domain-containing protein OS=Ovis aries OX=9940 GN=J	A0A836AFF8_SHEEP	110	20	79221	6.00
Albumin OS=Ovis aries OX=9940 GN=ALB PE=4 SV=1	W5PWE9_SHEEP	74	13	71372.00	5.80
Albumin OS=Ovis aries OX=9940 GN=ALB PE=4 SV=1	W5PWE9_SHEEP	94	19	71372.00	5.80
Albumin OS=Ovis aries OX=9940 GN=ALB PE=4 SV=1	W5PWE9_SHEEP	115	22	71372.00	5.80
Contactin-6 OS=Ovis aries OX=9940 GN=JEQ12_008304 PE=4 SV=1	A0A836CSS3_SHEEP	40	8	118372	5.55
Cytochrome c oxidase subunit 7A2, mitochondrial OS=Ovis arie	W5PKK9_SHEEP	41	45	9355	9.82
Glycosyltransferase-like domain-containing protein 1 OS=Ovis	A0A836ADJ2_SHEEP	42	9	55817	8.60
Ig-like domain-containing protein OS=Ovis aries OX=9940 GN=J	A0A835ZPM7_SHEEP	60	19	44834	5.25
Keratin-associated protein 21-1-like OS=Ovis aries OX=9940 P	W5PXH7_SHEEP	44	39	9639.00	9.30
Placental prolactin-related protein 3-like OS=Ovis aries OX=	A0A835ZM48_SHEEP	41	10	54252	6.51
Uncharacterized protein OS=Ovis aries OX=9940 GN=JEQ12_00594	A0A6P3ECT1_SHEEP	59	15	42799.00	5.20

## Sheet: M4 vs M1-C1
M4 (4th implant) compared to M1-C1
Title	Accession	Mascot Score	MS Coverage	Protein MW	pI-Value
Albumin domain-containing protein OS=Ovis aries OX=9940 GN=J	A0A836AFF8_SHEEP	87	16	79221	6.00
Albumin OS=Ovis aries OX=9940 GN=ALB PE=4 SV=1	W5PWE9_SHEEP	93	17	71372.00	5.80
Alpha-2-macroglobulin domain-containing protein OS=Ovis arie	W5NXM1_SHEEP	48	35	17522	9.76
Anaphylatoxin-like domain-containing protein OS=Ovis aries O	W5NXP6_SHEEP	62	40	14352	4.79
Anaphylatoxin-like domain-containing protein OS=Ovis aries O	W5NRH2_SHEEP	69	37	15047	7.69
Apolipoprotein A4 OS=Ovis aries OX=9940 PE=3 SV=1	W5NWM2_SHEEP	85	32	41512	5.46
Apolipoprotein E OS=Ovis aries OX=9940 PE=3 SV=1	W5PI61_SHEEP	44	11	36216.00	5.60
BARX homeobox 2 OS=Ovis aries OX=9940 GN=BARX2 PE=4 SV=1	W5PVP0_SHEEP	42	9	32552.00	10.10
Complement C3 OS=Ovis aries OX=9940 GN=JEQ12_016412 PE=4 SV=	A0A836AC75_SHEEP	109	10	202097.00	5.80
Complement C3 OS=Ovis aries OX=9940 GN=LOC101108131 PE=4 SV=	W5P5T4_SHEEP	53	7	103839.00	5.80
Core shell protein Gag P30 domain-containing protein OS=Ovis	W5Q4W1_SHEEP	42	9	53882	9.31
EF-hand domain-containing protein (Fragment) OS=Ovis aries O	A0A836D0W4_SHEEP	43	12	26738.00	5.00
Fibrinogen C-terminal domain-containing protein OS=Ovis arie	A0A835ZR75_SHEEP	111	30	55187	5.17
Fibrinogen gamma chain OS=Ovis aries OX=9940 GN=FGG PE=4 SV=	W5Q5A6_SHEEP	130	35	49875.00	5.70
Fibrinogen silencer binding protein OS=Ovis aries OX=9940 GN	W5PCJ0_SHEEP	42	13	34811.00	6.80
Glutaredoxin domain-containing protein OS=Ovis aries OX=9940	A0A836CUB0_SHEEP	40	20	8226	6.49
glutathione transferase OS=Ovis aries OX=9940 GN=JEQ12_00753	A0A6P7D2D4_SHEEP	43	21	26673	6.28
Histone deacetylase OS=Ovis aries OX=9940 GN=HDAC1 PE=3 SV=1	W5QIG5_SHEEP	44	8	55641.00	5.20
Ig-like domain-containing protein OS=Ovis aries OX=9940 GN=J	A0A835ZPM7_SHEEP	62	23	44834	5.25
Integrin beta OS=Ovis aries OX=9940 GN=ITGB2 PE=3 SV=1	W5PS30_SHEEP	41	9	82901	6.26
Keratin 27 OS=Ovis aries OX=9940 PE=2 SV=1	B0LKN9_SHEEP	40	18	50528	4.82
Multivesicular body subunit 12A OS=Ovis aries OX=9940 GN=MVB	W5Q5E2_SHEEP	42	22	29419.00	10.40
ORM1-like protein OS=Ovis aries OX=9940 GN=ORMDL1 PE=3 SV=1	A0A6P3E1H8_SHEEP	43	21	17350.00	9.90
Placental prolactin-related protein 3-like OS=Ovis aries OX=	A0A835ZM48_SHEEP	41	10	54252	6.51
Protein Shroom2 OS=Ovis aries OX=9940 GN=JEQ12_019625 PE=3 S	A0A835ZLJ3_SHEEP	44	8	163412	6.26
Ribonuclease inhibitor OS=Ovis aries OX=9940 PE=4 SV=1	W5PBY5_SHEEP	42	21	11496.00	4.30
Serpin domain-containing protein OS=Ovis aries OX=9940 PE=3	W5PHP7_SHEEP	55	18	50738.00	7.90
Trefoil factor 3 (Fragment) OS=Ovis aries OX=9940 GN=TFF3 PE	Q30DP5_SHEEP	41	15	4940.00	4.20
Tyrosine aminotransferase OS=Ovis aries OX=9940 GN=JEQ12_005	A0A6P7ERC0_SHEEP	43	6	50700.00	5.80
Uncharacterized protein OS=Ovis aries OX=9940 GN=JEQ12_00594	A0A6P3ECT1_SHEEP	94	21	42799.00	5.20
Uncharacterized protein OS=Ovis aries OX=9940 GN=JEQ12_00594	A0A6P3ECT1_SHEEP	109	35	42799.00	5.20

## Sheet: C4 vs M1-C1
C4 (4th implant) compared to M1-C1
Title	Accession	Mascot Score	MS Coverage	Protein MW	pI-Value
Diacylglycerol kinase OS=Ovis aries OX=9940 GN=DGKG PE=3 SV=	W5QH75_SHEEP	42	11	88584	7.38
Fibrinogen alpha chain OS=Ovis aries OX=9940 GN=JEQ12_007053	A0A835ZZ97_SHEEP	45	12	71111.00	6.40
Fibrinogen alpha chain OS=Ovis aries OX=9940 GN=JEQ12_007053	A0A835ZZ97_SHEEP	55	14	71111.00	6.40
GAS2-like protein 1 OS=Ovis aries OX=9940 GN=JEQ12_007446 PE	A0A836CTY8_SHEEP	41	8	72439.00	11.30
Haptoglobin OS=Ovis aries OX=9940 GN=JEQ12_005133 PE=4 SV=1	A0A835ZW29_SHEEP	144	31	45297.00	9.00
Haptoglobin OS=Ovis aries OX=9940 GN=LOC101102413 PE=4 SV=1	W5P0Q4_SHEEP	141	30	47015	9.43
Ig-like domain-containing protein OS=Ovis aries OX=9940 GN=J	A0A835ZPM7_SHEEP	41	11	44834.00	5.20
Islet amyloid polypeptide OS=Ovis aries OX=9940 GN=IAPP PE=3	W5QGM5_SHEEP	40	10	10304.00	12.10
MHC class II antigen (Fragment) OS=Ovis aries OX=9940 GN=Ova	Q9TP59_SHEEP	43	39	10762	6.36
Placental prolactin-related protein 3-like OS=Ovis aries OX=	A0A835ZM48_SHEEP	42	10	54252	6.51
RRM domain-containing protein OS=Ovis aries OX=9940 PE=4 SV=	W5PWH6_SHEEP	42	25	25001.00	10.00

## Sheet: C3 w.m. without albumins 
C3 without albumins whole mapping
Title	Accession	Mascot Score	MS Coverage	Protein MW	pI-Value
60S ribosomal protein L23a OS=Ovis aries OX=9940 GN=JEQ12_00	A0A836D8N0_SHEEP	41	25	7870.00	9.90
60S ribosomal protein L37a OS=Ovis aries OX=9940 GN=JEQ12_00	A0A836D0H4_SHEEP	42	19	10498.00	11.70
60S ribosomal protein L4 OS=Ovis aries OX=9940 GN=JEQ12_0130	A0A836CQ36_SHEEP	42	20	20942.00	11.80
Acetylserotonin O-methyltransferase OS=Ovis aries OX=9940 PE	W5PDT1_SHEEP	45	19	31657.00	6.70
Albumin domain-containing protein OS=Ovis aries OX=9940 GN=J	A0A836AFF8_SHEEP	80	14	79221	6.00
Albumin OS=Ovis aries OX=9940 GN=ALB PE=4 SV=1	W5PWE9_SHEEP	85	15	71372.00	5.80
Antiluteolysin OS=Ovis aries OX=9940 GN=JEQ12_009231 PE=3 SV	A0A836AD37_SHEEP	45	15	25516	10.42
Apolipoprotein A-I OS=Ovis aries OX=9940 GN=JEQ12_005951 PE=	A0A835ZSR3_SHEEP	43	13	28984.00	5.60
Argininosuccinate synthase OS=Ovis aries OX=9940 GN=ASS1 PE=	W5PCU1_SHEEP	40	6	46372.00	8.90
Beta-defensin OS=Ovis aries OX=9940 GN=JEQ12_004528 PE=3 SV=	A0A836CWN3_SHEEP	41	31	8027.00	11.10
C2H2-type domain-containing protein OS=Ovis aries OX=9940 GN	A0A6P3YKX1_SHEEP	43	16	30845	9.98
C-C motif chemokine OS=Ovis aries OX=9940 GN=CCL22 PE=3 SV=1	W5NPF7_SHEEP	41	18	10847.00	10.00
CD72 molecule OS=Ovis aries OX=9940 GN=CD72 PE=4 SV=1	W5PQU2_SHEEP	45	16	40762.00	9.80
Clusterin OS=Ovis aries OX=9940 GN=LOC101113728 PE=3 SV=1	A0A6P3TM89_SHEEP	42	7	51554.00	5.70
Complement factor H (Fragment) OS=Ovis aries OX=9940 GN=CFH	B5B304_SHEEP	43	11	13541.00	9.60
DNA-directed RNA polymerases I, II, and III subunit RPABC5 O	A0A6P7DAP2_SHEEP	40	26	7868.00	9.10
Estrogen receptor alpha (Fragment) OS=Ovis aries OX=9940 GN=	Q9TUX3_SHEEP	45	33	2643.00	9.90
ethanolamine-phosphate cytidylyltransferase OS=Ovis aries OX	W5Q928_SHEEP	41	1	44459.00	5.70
Factor H (Fragment) OS=Ovis aries OX=9940 GN=fH PE=2 SV=1	D6PZY4_SHEEP	54	6	129514	6.35
Fibrinogen beta chain OS=Ovis aries OX=9940 GN=FGB PE=4 SV=1	W5NQ46_SHEEP	189	44	57346	8.77
Fibrinogen C-terminal domain-containing protein OS=Ovis arie	A0A836CUX2_SHEEP	189	43	57346.00	8.80
Fibrinogen gamma chain OS=Ovis aries OX=9940 GN=FGG PE=4 SV=	W5Q5A6_SHEEP	190	42	49875.00	5.70
Glucosylceramidase (Fragment) OS=Ovis aries OX=9940 GN=GBA P	A0A291RBV4_SHEEP	41	12	8476.00	6.50
Glutaredoxin domain-containing protein OS=Ovis aries OX=9940	A0A836CUB0_SHEEP	42	20	8226	6.49
Glycosyl hydrolases family 22 (GH22) domain-containing prote	W5QGQ0_SHEEP	40	35	19561	10.49
Hemoglobin subunit beta OS=Ovis aries OX=9940 GN=HBB PE=1 SV	HBB_SHEEP	86	40	16120.00	6.90
Hemoglobin subunit beta-A OS=Capra hircus OX=9925 PE=1 SV=1	HBBA_CAPHI	65	32	16068	6.91
Hemoglobin subunit beta-C OS=Ovis aries OX=9940 GN=HBBC PE=1	HBBC_SHEEP	84	42	15797	7.96
Hypoxia-inducible factor 1 alpha subunit (Fragment) OS=Ovis	B3GMT7_SHEEP	44	24	12646.00	9.50
IF rod domain-containing protein OS=Ovis aries OX=9940 GN=JE	A0A836A6R1_SHEEP	41	8	52142.00	4.90
Ig-like domain-containing protein OS=Ovis aries OX=9940 GN=J	A0A835ZX73_SHEEP	51	8	153338	5.40
Immunoglobulin heavy constant mu OS=Ovis aries OX=9940 PE=4	W5NXW9_SHEEP	73	22	50607.00	5.40
Integral membrane protein 2 OS=Ovis aries OX=9940 GN=ITM2B P	B3VSB9_SHEEP	40	8	30800.00	5.00
Isoaspartyl peptidase/L-asparaginase OS=Ovis aries OX=9940 G	A0A835ZXD8_SHEEP	40	4	32402.00	7.80
Keratin 10 OS=Ovis aries OX=9940 GN=KRT10 PE=3 SV=1	W5Q160_SHEEP	50	14	57477.00	5.30
Keratin 31 (Fragment) OS=Ovis aries OX=9940 GN=KRT31 PE=4 SV	A0A3R5SUW0_SHEEP	41	55	6127.00	4.30
Metallothionein OS=Ovis aries OX=9940 GN=MT4 PE=3 SV=1	W5QAI1_SHEEP	43	14	7265.00	10.50
MHC class II antigen (Fragment) OS=Ovis aries OX=9940 GN=Ova	Q24L97_SHEEP	44	29	9671.00	6.20
Nicotinamide riboside kinase 2 OS=Ovis aries OX=9940 GN=JEQ1	A0A836D306_SHEEP	40	15	25077.00	7.80
Olfactory receptor OS=Ovis aries OX=9940 GN=JEQ12_016708 PE=	A0A836A6E7_SHEEP	40	4	35586.00	10.00
Plasma membrane calcium ATPase (Fragment) OS=Ovis aries OX=9	E3VXD0_SHEEP	43	32	3595.00	4.20
Pleckstrin homology domain-containing family H member 1 OS=O	A0A836A634_SHEEP	41	9	150124	9.38
PR/SET domain 6 OS=Ovis aries OX=9940 GN=PRDM6 PE=4 SV=1	W5QC25_SHEEP	40	2	61824.00	9.50
Pre-mRNA-splicing regulator WTAP OS=Ovis aries OX=9940 PE=3	W5Q0W0_SHEEP	40	23	7531.00	5.10
Profilin OS=Ovis aries OX=9940 GN=JEQ12_003143 PE=3 SV=1	A0A836CZI7_SHEEP	49	24	20686.00	10.20
Protein kish OS=Ovis aries OX=9940 GN=TMEM167A PE=3 SV=1	W5Q1X2_SHEEP	41	16	8208.00	10.90
Protein tyrosine phosphatase 4A3 OS=Ovis aries OX=9940 GN=PT	W5NXG5_SHEEP	40	9	19587.00	10.10
Putative monooxygenase p33MONOX OS=Ovis aries OX=9940 GN=JEQ	A0A836D3H0_SHEEP	41	14	40613	10.47
RAB1B, member RAS oncogene family OS=Ovis aries OX=9940 GN=R	W5P010_SHEEP	42	14	33120.00	9.80
Regulator of G-protein signaling 9 OS=Ovis aries OX=9940 GN=	A0A836D130_SHEEP	44	11	70249.00	10.40
Replication factor C subunit 3 OS=Ovis aries OX=9940 GN=RFC3	W5PM03_SHEEP	40	3	41439.00	9.40
RUN domain-containing protein OS=Ovis aries OX=9940 GN=JEQ12	A0A836AMJ9_SHEEP	51	16	55817.00	5.70
Small VCP/p97-interacting protein OS=Ovis aries OX=9940 PE=4	W5PCB3_SHEEP	41	29	6470.00	10.20
Steroid receptor associated and regulated protein OS=Ovis ar	W5PSP5_SHEEP	43	23	16438.00	10.90
Sushi domain-containing protein OS=Ovis aries OX=9940 GN=JEQ	A0A836A4R9_SHEEP	90	7	144284.00	6.60
Torsin family 1 member B OS=Ovis aries OX=9940 GN=TOR1B PE=3	W5PFB1_SHEEP	45	28	31716	9.48
Uncharacterized protein immune response OS=Ovis aries OX=9940 GN=JEQ12_00327	A0A6P7EIG0_SHEEP	92	18	54490.00	5.70
Uncharacterized protein lipoprotein OS=Ovis aries OX=9940 GN=JEQ12_00594	A0A6P3ECT1_SHEEP	45	12	42799.00	5.20
Uncharacterized protein OS=Ovis aries OX=9940 GN=JEQ12_00594	A0A6P3ECT1_SHEEP	51	12	42799.00	5.20
Uncharacterized protein OS=Ovis aries OX=9940 GN=JEQ12_00594	A0A6P3ECT1_SHEEP	49	12	42799.00	5.20
Vitronectin OS=Ovis aries OX=9940 GN=VTN PE=4 SV=1	W5Q9D5_SHEEP	75	15	54255	5.80
Zinc finger protein (Fragment) OS=Ovis aries OX=9940 GN=ZFY	Q66TQ4_SHEEP	42	11	6230.00	10.50
Zinc finger protein 322-like OS=Ovis aries OX=9940 GN=LOC101	W5QFM4_SHEEP	41	5	48624.00	9.90

## Sheet: M3 without albumins vs C3
M3 without albumins compared to C3 without albumins
Title	Accession	Mascot Score	MS Coverage	Protein MW	pI-Value
BPTI/Kunitz inhibitor domain-containing protein OS=Ovis arie	A0A836CZM4_SHEEP	41	22	13735.00	10.40
EF-hand domain-containing protein OS=Ovis aries OX=9940 GN=J	A0A836CYZ0_SHEEP	42	24	8862.00	5.10
Glycerol-3-phosphate dehydrogenase [NAD(+)] OS=Ovis aries OX	W5Q983_SHEEP	41	5	38093.00	6.40
Integrin beta OS=Ovis aries OX=9940 GN=ITGB2 PE=3 SV=1	W5PS30_SHEEP	45	8	82901.00	6.30
Interleukin-1 OS=Ovis aries OX=9940 GN=IL36B PE=3 SV=1	W5QI50_SHEEP	41	14	17672.00	9.20
Methyl-CpG-binding domain protein 3-like 3 OS=Ovis aries OX=	W5Q4M5_SHEEP	45	10	21834.00	11.70
V-kit Hardy-Zuckerman 4 feline sarcoma viral oncoprotein (Fr	A0A0C5G4P5_SHEEP	43	25	12170.00	5.20

## Sheet: C5 parturition w.m.
C5 parturition whole mapping
Title	Accession	Mascot Score	MS Coverage	Protein MW	pI-Value
28S ribosomal protein S2, mitochondrial OS=Ovis aries OX=994	A0A836D448_SHEEP	40	9	31489	10.75
40S ribosomal protein S19 (Fragment) OS=Sus scrofa OX=9823 G	RS19_PIG	45	24	15086	10.62
40S ribosomal protein S29 OS=Ovis aries OX=9940 PE=3 SV=1	W5QFA5_SHEEP	46	23	6930.00	11.80
60S acidic ribosomal protein P2 OS=Ovis aries OX=9940 GN=RPL	W5P694_SHEEP	45	26	11641.00	4.30
AAA+ ATPase domain-containing protein OS=Ovis aries OX=9940	A0A836AGN0_SHEEP	41	16	19976.00	9.90
Abasic site processing protein HMCES OS=Ovis aries OX=9940 G	A0A835ZY81_SHEEP	42	8	40996.00	9.60
ABC transporter domain-containing protein OS=Ovis aries OX=9	W5NSR6_SHEEP	54	27	19255	6.72
Active regulator of SIRT1 OS=Ovis aries OX=9940 GN=RPS19BP1	W5Q5N4_SHEEP	40	11	15396.00	11.70
Activin receptor type 2A protein (Fragment) OS=Ovis aries OX	A0A191VKI7_SHEEP	42	68	3098.00	7.30
Adenosine deaminase OS=Ovis aries OX=9940 GN=JEQ12_004663 PE	A0A6P7EPD6_SHEEP	45	18	40674	5.02
Adenylyltransferase and sulfurtransferase MOCS3 OS=Ovis arie	W5PXB9_SHEEP	43	10	54061.00	9.00
ADP ribosylation factor GTPase activating protein 2 OS=Ovis	W5P566_SHEEP	41	9	54182.00	6.30
Albumin (Fragments) OS=Capra hircus OX=9925 GN=ALB PE=1 SV=2	ALBU_CAPHI	79	54	10048	9.75
Albumin domain-containing protein OS=Ovis aries OX=9940 GN=J	A0A836AFF8_SHEEP	71	10	79221.00	6.00
Albumin OS=Bos taurus OX=9913 GN=ALB PE=1 SV=4	ALBU_BOVIN	123	25	71244	5.78
Albumin OS=Ovis aries OX=9940 GN=ALB PE=1 SV=1	ALBU_SHEEP	283	46	71139.00	5.80
Albumin OS=Ovis aries OX=9940 GN=ALB PE=4 SV=1	W5PWE9_SHEEP	70	12	71372	5.75
Alpha-1,4 glucan phosphorylase OS=Ovis aries OX=9940 GN=JEQ1	A0A835ZWA5_SHEEP	45	13	96900	6.69
Alpha-1-antitrypsin transcript variant 1 OS=Ovis aries OX=99	I1WXR3_SHEEP	55	12	46340.00	5.80
Alpha-1-B glycoprotein OS=Ovis aries OX=9940 GN=A1BG PE=4 SV	W5P101_SHEEP	65	20	52430	10.23
Alpha-2-HS-glycoprotein OS=Ovis aries OX=9940 GN=AHSG PE=1 S	FETUA_SHEEP	96	31	39511.00	5.10
Alpha-2-macroglobulin bait region domain-containing protein	W5NRI1_SHEEP	118	30	75127.00	9.20
Alpha-2-macroglobulin OS=Bos taurus OX=9913 GN=A2M PE=1 SV=2	A2MG_BOVIN	87	12	168953.00	5.70
Alpha-2-macroglobulin OS=Ovis aries OX=9940 GN=LOC101122940	W5NSA6_SHEEP	114	12	165599.00	5.70
Amine oxidase OS=Ovis aries OX=9940 GN=JEQ12_002713 PE=3 SV=	A0A835ZWH6_SHEEP	89	10	121087.00	6.20
Anaphase-promoting complex subunit 10 OS=Ovis aries OX=9940	A0A835ZLF7_SHEEP	51	22	17605.00	10.10
Anaphase-promoting complex subunit 16 OS=Ovis aries OX=9940	A0A6P3ES15_SHEEP	41	33	11717	4.76
Angiogenin-2 OS=Bos taurus OX=9913 GN=ANG2 PE=1 SV=1	ANG2_BOVIN	46	33	14855	11.57
Angiopoietin 1 OS=Ovis aries OX=9940 GN=ANGPT1 PE=4 SV=1	W5Q0G4_SHEEP	47	10	56670	6.36
Angiopoietin-related protein 1 OS=Bos taurus OX=9913 GN=ANGP	ANGL1_BOVIN	40	14	57037	9.31
Angiotensinogen OS=Ovis aries OX=9940 GN=AGT PE=1 SV=2	ANGT_SHEEP	106	39	51443.00	6.60
Annexin OS=Ovis aries OX=9940 GN=ANXA13 PE=3 SV=1	W5PJG9_SHEEP	43	8	31269.00	6.80
Anti-mullerian hormone receptor 2 (Fragment) OS=Ovis aries O	A0A0Y0C6S1_SHEEP	40	94	1826.00	6.90
Antithrombin-III OS=Bos taurus OX=9913 GN=SERPINC1 PE=1 SV=2	ANT3_BOVIN	123	29	52827	7.73
Antithrombin-III OS=Ovis aries OX=9940 GN=SERPINC1 PE=2 SV=1	ANT3_SHEEP	177	37	52979.00	6.50
Apolipoprotein A4 OS=Ovis aries OX=9940 PE=3 SV=1	W5NWM2_SHEEP	53	16	41512	5.46
Apolipoprotein A-I OS=Bos taurus OX=9913 GN=APOA1 PE=1 SV=3	APOA1_BOVIN	232	51	30258.00	5.60
Apolipoprotein E OS=Capra hircus aegagrus OX=9923 GN=APOE PE	APOE_CAPHE	49	22	36118	5.57
Apolipoprotein E OS=Ovis aries musimon OX=9938 GN=APOE PE=3	APOE_OVIMU	77	30	36234.00	5.40
Apolipoprotein E OS=Ovis aries OX=9940 GN=APOE PE=3 SV=1	APOE_SHEEP	64	27	36250	5.44
ATPase AAA-type core domain-containing protein OS=Ovis aries	W5PAR5_SHEEP	41	34	11546.00	10.50
Aurora kinase B OS=Sus scrofa OX=9823 GN=AURKB PE=2 SV=2	AURKB_PIG	44	15	39483	10.00
Autophagy-related protein 101 OS=Bos taurus OX=9913 GN=ATG10	ATGA1_BOVIN	46	22	25286	5.76
Beta-2-glycoprotein 1 OS=Bos taurus OX=9913 GN=APOH PE=1 SV=	APOH_BOVIN	112	33	39538.00	9.70
Beta-defensin OS=Ovis aries OX=9940 GN=DEFB133 PE=3 SV=1	W5PST9_SHEEP	41	63	7303.00	10.80
Biogenesis of lysosome-related organelles complex 1 subunit	W5QIQ9_SHEEP	42	12	17296.00	7.80
C2H2-type domain-containing protein (Fragment) OS=Ovis aries	A0A836ABL4_SHEEP	41	7	43199.00	10.40
Calcium binding and coiled-coil domain 2 OS=Ovis aries OX=99	A0A6P7EK38_SHEEP	42	6	52869.00	4.90
Calponin-homology (CH) domain-containing protein OS=Ovis ari	A0A836ALJ4_SHEEP	40	10	37390.00	5.00
Carbonic anhydrase OS=Ovis aries OX=9940 GN=CA3 PE=3 SV=1	A0A6P3YN32_SHEEP	41	21	29726.00	8.70
Caspase-3 OS=Felis catus OX=9685 GN=CASP3 PE=2 SV=1	CASP3_FELCA	43	13	31901	5.76
Cathelicidin-2 OS=Capra hircus OX=9925 GN=CATHL2 PE=1 SV=1	CTHL2_CAPHI	46	15	20061	10.62
CDKN2A interacting protein OS=Ovis aries OX=9940 PE=3 SV=1	W5PB45_SHEEP	42	15	61464	9.98	dna damage
Centromere protein Q OS=Ovis aries OX=9940 GN=CENPQ PE=3 SV=	W5PRD5_SHEEP	40	11	31445.00	10.30
Ceruloplasmin OS=Ovis aries OX=9940 GN=CP PE=2 SV=1	CERU_SHEEP	261	42	120020.00	5.40
Ceruloplasmin OS=Ovis aries OX=9940 GN=CP PE=3 SV=1	W5P4S5_SHEEP	49	7	120486.00	5.40
Ciliary neurotrophic factor OS=Sus scrofa OX=9823 GN=CNTF PE	CNTF_PIG	41	16	22761	6.33
Cis-aconitate decarboxylase OS=Ovis aries OX=9940 GN=JEQ12_0	A0A836A8Q1_SHEEP	41	2	52496.00	9.00
Collectin-46 OS=Bos taurus OX=9913 GN=CL46 PE=2 SV=1	CL46_BOVIN	40	25	37764	9.65
Complement C1q like 3 OS=Ovis aries OX=9940 GN=C1QL3 PE=4 SV	W5PH08_SHEEP	42	29	16192.00	5.60
Complement C3 OS=Bos taurus OX=9913 GN=C3 PE=1 SV=2	CO3_BOVIN	107	14	188675.00	6.40
Complement C3 OS=Ovis aries OX=9940 GN=JEQ12_016412 PE=4 SV=	A0A836AC75_SHEEP	94	14	202097	5.80
Complement C3 OS=Ovis aries OX=9940 GN=LOC101108131 PE=4 SV=	W5P5T4_SHEEP	92	13	103839.00	5.80
Complement C3 OS=Ovis aries OX=9940 GN=LOC443475 PE=4 SV=1	W5NPK5_SHEEP	66	14	74030	7.78
Complement C9 OS=Ovis aries OX=9940 GN=C9 PE=3 SV=1	W5PID9_SHEEP	101	20	63269.00	5.70
Complement factor H (Fragment) OS=Ovis aries OX=9940 GN=CFH	B5B304_SHEEP	49	30	13541	9.60
Coronin OS=Ovis aries OX=9940 GN=CORO1A PE=3 SV=1	A0A6P3TEE0_SHEEP	46	5	51545.00	6.10	immune
C-X-C motif chemokine OS=Ovis aries OX=9940 GN=JEQ12_017505	A0A836D133_SHEEP	44	28	15151.00	10.90
C-X-C motif chemokine OS=Ovis aries OX=9940 GN=PPBP PE=3 SV=	W5PZ55_SHEEP	42	23	13211.00	11.00
Cytochrome b-c1 complex subunit 2, mitochondrial OS=Bos taur	QCR2_BOVIN	41	20	48233	9.31
Cytochrome b-c1 complex subunit 8 OS=Ovis aries OX=9940 GN=L	W5PUP9_SHEEP	46	31	9771.00	10.90
Cytochrome c oxidase subunit 7A2, mitochondrial OS=Ovis arie	W5PKK9_SHEEP	43	44	9355.00	9.80
Cytochrome P450 3A OS=Ovis aries OX=9940 PE=3 SV=1	W5NPH0_SHEEP	41	18	14259.00	9.70
DIX domain containing 1 OS=Ovis aries OX=9940 GN=DIXDC1 PE=4	W5Q1E9_SHEEP	42	11	74250.00	5.70
DNA polymerase subunit gamma-2, mitochondrial OS=Ovis aries	A0A836A7Y4_SHEEP	40	16	34507.00	9.30
Doublesex- and mab-3-related transcription factor 1 OS=Sus s	DMRT1_PIG	44	16	39777	9.20
DR beta-chain antigen binding domain (Fragment) OS=Ovis aries	Q30805_SHEEP	42	18	10518.00	7.60
E3 ubiquitin-protein ligase TRIP12 OS=Bos taurus OX=9913 GN=	TRIPC_BOVIN	44	7	222191	9.54
EF-hand calcium-binding domain-containing protein 3 OS=Bos t	EFCB3_BOVIN	42	18	50679	10.13
Elongation factor 1-gamma OS=Ovis aries OX=9940 GN=JEQ12_018	A0A836AEB3_SHEEP	43	17	18883.00	6.20
Ethylmalonyl-CoA decarboxylase OS=Bos taurus OX=9913 GN=ECHD	ECHD1_BOVIN	42	12	33806	8.92
Factor H (Fragment) OS=Ovis aries OX=9940 GN=fH PE=2 SV=1	D6PZY4_SHEEP	130	18	129514	6.35
FERM and PDZ domain containing 4 OS=Ovis aries OX=9940 GN=FR	W5PND5_SHEEP	43	6	190251	5.13
Fibrinogen alpha chain OS=Ovis aries OX=9940 GN=FGA PE=4 SV=	W5Q5H8_SHEEP	113	20	89959	5.85
Fibrinogen alpha chain OS=Ovis aries OX=9940 GN=JEQ12_007053	A0A835ZZ97_SHEEP	133	24	71111.00	6.40
Fibrinogen beta chain OS=Bos taurus OX=9913 GN=FGB PE=1 SV=2	FIBB_BOVIN	112	29	53933.00	9.20
Fibrinogen beta chain OS=Ovis aries OX=9940 GN=FGB PE=4 SV=1	W5NQ46_SHEEP	73	14	57346	8.77
Fibrinogen C-terminal domain-containing protein OS=Ovis arie	A0A835ZR75_SHEEP	148	25	55187	5.17
Fibrinogen gamma chain OS=Ovis aries OX=9940 GN=FGG PE=4 SV=	W5Q5A6_SHEEP	172	30	49875.00	5.70
Fibrinogen gamma-B chain OS=Bos taurus OX=9913 GN=FGG PE=1 S	FIBG_BOVIN	55	17	50839.00	5.50
Fibroblast growth factor OS=Ovis aries OX=9940 PE=3 SV=1	W5P068_SHEEP	47	22	26161	10.72
Folliculin OS=Bos taurus OX=9913 GN=FLCN PE=2 SV=1	FLCN_BOVIN	48	16	65189	6.04
Galectin 15 (Fragment) OS=Ovis aries OX=9940 GN=LGALS15 PE=4	Q19MU7_SHEEP	42	32	3485.00	6.50
Galectin OS=Ovis aries OX=9940 GN=JEQ12_005274 PE=4 SV=1	A0A836CX25_SHEEP	46	28	15438.00	6.10
Gelsolin (Fragment) OS=Sus scrofa OX=9823 GN=GSN PE=1 SV=1	GELS_PIG	77	17	85065	5.89
Gelsolin OS=Bos taurus OX=9913 GN=GSN PE=2 SV=1	GELS_BOVIN	146	29	80966.00	5.50
Gelsolin OS=Equus caballus OX=9796 GN=GSN PE=1 SV=2	GELS_HORSE	92	21	81062	5.50
Glucocorticoid receptor (Fragment) OS=Ovis aries OX=9940 GN=	E2FYB7_SHEEP	42	24	10932.00	7.10
Glutaredoxin domain-containing protein OS=Ovis aries OX=9940	A0A836CUB0_SHEEP	57	54	8226.00	6.50
Glutathione peroxidase OS=Ovis aries OX=9940 GN=GPX3 PE=3 SV	W5PDJ6_SHEEP	45	21	17435.00	7.70
Glycerophosphocholine phosphodiesterase 1 OS=Ovis aries OX=9	W5Q876_SHEEP	41	3	77146.00	5.20
GPI-anchor transamidase OS=Bos taurus OX=9913 GN=PIGK PE=2 S	GPI8_BOVIN	42	15	45486	5.77
Growth differentiation factor 9 (Fragment) OS=Ovis aries OX=	A0A0K2D6J6_SHEEP	45	33	14397	10.44
Growth hormone (Fragment) OS=Ovis aries OX=9940 GN=GH PE=4 S	A0A510J6I8_SHEEP	42	81	1360.00	11.50
Guanine nucleotide-binding protein G(I)/G(S)/G(O) subunit ga	GBGT2_BOVIN	41	48	7780	5.35
Guanine nucleotide-binding protein subunit gamma OS=Ovis ari	W5NSD2_SHEEP	45	65	8855	4.73
Haptoglobin OS=Bos taurus OX=9913 GN=HP PE=2 SV=1	HPT_BOVIN	87	15	45629	8.80
Haptoglobin OS=Capra ibex OX=72542 GN=HP PE=2 SV=1	HPT_CAPIB	91	15	45411.00	9.10
Haptoglobin OS=Ovis aries OX=9940 GN=JEQ12_005133 PE=4 SV=1	A0A835ZW29_SHEEP	44	11	45297.00	9.00
Hemoglobin subunit beta OS=Tadarida brasiliensis OX=9438 GN=	HBB_TADBR	43	29	15779	9.70
Hemopexin OS=Bos taurus OX=9913 GN=HPX PE=2 SV=1	HEMO_BOVIN	90	20	52974.00	8.90
Hemopexin OS=Ovis aries OX=9940 GN=HPX PE=4 SV=1	W5QAB1_SHEEP	108	21	52641.00	6.60
Hemopexin OS=Ovis aries OX=9940 GN=JEQ12_006158 PE=4 SV=1	A0A835ZTT6_SHEEP	92	17	51182	7.95
HMG box domain-containing protein OS=Ovis aries OX=9940 GN=J	A0A835ZT41_SHEEP	47	35	21023.00	10.30
Huntingtin-interacting protein 1 OS=Ovis aries OX=9940 GN=JE	A0A835ZL32_SHEEP	40	6	119723.00	5.20
Ig-like domain-containing protein OS=Ovis aries OX=9940 GN=J	A0A836CZR9_SHEEP	103	29	54150.00	5.70
Ig-like domain-containing protein OS=Ovis aries OX=9940 GN=J	A0A836AJD4_SHEEP	40	20	37461.00	9.70
Ig-like domain-containing protein OS=Ovis aries OX=9940 GN=J	A0A835ZPM7_SHEEP	84	26	44834.00	5.20
Ig-like domain-containing protein OS=Ovis aries OX=9940 GN=J	A0A835ZQF6_SHEEP	47	10	120651.00	5.10
Ig-like domain-containing protein OS=Ovis aries OX=9940 GN=J	A0A835ZX73_SHEEP	68	13	153338	5.40
Ig-like domain-containing protein OS=Ovis aries OX=9940 GN=J	A0A835ZPM7_SHEEP	68	23	44834	5.25
Ig-like domain-containing protein OS=Ovis aries OX=9940 PE=4	W5PH95_SHEEP	55	16	51170.00	6.20
Ig-like domain-containing protein OS=Ovis aries OX=9940 PE=4	W5Q7I2_SHEEP	44	26	31152.00	5.50
Ig-like domain-containing protein OS=Ovis aries OX=9940 PE=4	W5PSQ7_SHEEP	54	24	25479.00	5.80
Ig-like domain-containing protein OS=Ovis aries OX=9940 PE=4	W5PH95_SHEEP	32	9	51170	6.18
Immunoglobulin heavy constant mu OS=Ovis aries OX=9940 PE=4	W5NXW9_SHEEP	118	39	50607.00	5.40
Inhibitor of carbonic anhydrase-like OS=Ovis aries OX=9940 G	W5PFC9_SHEEP	76	19	79770	6.17
Integral membrane protein 2B OS=Bos taurus OX=9913 GN=ITM2B	ITM2B_BOVIN	41	13	30894	4.93
Inter-alpha-trypsin inhibitor heavy chain 4 OS=Ovis aries OX	W5NRG7_SHEEP	247	29	101979	5.97
Inter-alpha-trypsin inhibitor heavy chain H4 OS=Ovis aries O	A0A835ZW72_SHEEP	285	31	100701.00	6.00
Interferon tau-4 OS=Ovis aries OX=9940 GN=IFNT4 PE=2 SV=1	IFNT4_SHEEP	42	20	22480	4.79
Junctophilin 4 OS=Ovis aries OX=9940 GN=JPH4 PE=4 SV=1	W5QDA1_SHEEP	43	6	36953.00	4.70
Keratin 81 (Fragment) OS=Ovis aries OX=9940 PE=2 SV=1	E3VW83_SHEEP	40	15	35141.00	5.00
Keratin, type I cytoskeletal 10 OS=Canis lupus familiaris OX	K1C10_CANLF	41	16	57847	4.95
Keratin-associated protein OS=Ovis aries OX=9940 GN=KRTAP24-	J7GWF2_SHEEP	40	10	29055.00	10.10
Kinesin light chain OS=Ovis aries OX=9940 GN=KLC2 PE=3 SV=1	W5NZB5_SHEEP	40	9	55345.00	6.10
Kininogen 1 OS=Ovis aries OX=9940 GN=KNG1 PE=4 SV=1	W5QH45_SHEEP	41	13	49743	6.13
KRAB domain-containing protein OS=Ovis aries OX=9940 GN=JEQ1	A0A836A1Y5_SHEEP	46	32	23127	4.45
Late lactation protein OS=Trichosurus vulpecula OX=9337 PE=2	LLP_TRIVU	45	34	20813	8.91
Leucine rich repeat neuronal 3 OS=Ovis aries OX=9940 PE=4 SV	W5NZK1_SHEEP	42	40	78515.00	7.10
Leucyl and cystinyl aminopeptidase OS=Ovis aries OX=9940 GN=	W5Q9C5_SHEEP	40	12	117435	5.58
LIM domain 7 OS=Ovis aries OX=9940 GN=LMO7 PE=4 SV=1	W5Q2P7_SHEEP	41	7	184553	6.22
Long-chain-fatty-acid--CoA ligase OS=Ovis aries OX=9940 GN=J	A0A835ZLF0_SHEEP	45	9	87114.00	9.20
MACPF domain-containing protein OS=Ovis aries OX=9940 GN=JEQ	A0A835ZRX6_SHEEP	99	21	63295	5.76
MAPK regulated corepressor interacting protein 1 OS=Ovis ari	W5Q9P9_SHEEP	42	25	11779.00	9.70
Mediator of RNA polymerase II transcription subunit 17 OS=Bo	MED17_BOVIN	40	10	73148	7.28
Meiosis expressed gene 1 protein homolog OS=Bos taurus OX=99	MEIG1_BOVIN	43	31	10889	9.71
MHC class II antigen (Fragment) OS=Ovis aries OX=9940 GN=DQB	A0A0M4MSE7_SHEEP	44	44	11090.00	6.10
MHC class II antigen (Fragment) OS=Ovis aries OX=9940 GN=Ova	Q9TP52_SHEEP	40	34	10929.00	7.80
MHC class II antigen (Fragment) OS=Ovis aries OX=9940 GN=Ova	D7NPR3_SHEEP	41	32	9766.00	5.20
MHC class II antigen (Fragment) OS=Ovis aries OX=9940 GN=Ova	Q9TP66_SHEEP	46	34	10607.00	4.90
MHC class II antigen (Fragment) OS=Ovis aries OX=9940 GN=Ova	A0A2L2PA38_SHEEP	44	40	11066.00	7.70
MHC class II antigen (Fragment) OS=Ovis aries OX=9940 GN=Ova	Q9TP59_SHEEP	47	39	10762.00	6.40
MHC class II antigen (Fragment) OS=Ovis aries OX=9940 GN=Ova	A0A7G7Y215_SHEEP	42	37	11212	6.63
MHC class II antigen (Fragment) OS=Ovis aries OX=9940 GN=Ova	B5MBU2_SHEEP	41	43	10998	6.52
Mitochondrial ribosomal protein L12 OS=Ovis aries OX=9940 PE	W5QA09_SHEEP	45	19	24313.00	10.30
mRNA export factor GLE1 OS=Ovis aries OX=9940 GN=GLE1 PE=3 S	W5PJT2_SHEEP	41	9	80370.00	9.40
Mucosal addressin cellular adhesion molecule 1 (Fragment) OS	A9YTX5_SHEEP	41	25	4204.00	10.10
Multidrug resistance-associated protein 4-like OS=Ovis aries	W5NTW6_SHEEP	42	28	12125.00	6.40
NADP-dependent oxidoreductase domain-containing protein OS=O	W5PLM4_SHEEP	41	13	32668.00	9.80
NADP-dependent oxidoreductase domain-containing protein OS=O	A0A836CZZ9_SHEEP	40	3	72627.00	9.50
NADP-dependent oxidoreductase domain-containing protein OS=O	A0A836AB96_SHEEP	42	23	27253	6.08
Natural resistance associated macrophage protein (Fragment)	Q30DQ5_SHEEP	40	38	5566.00	11.20
NCK associated protein 1 like OS=Ovis aries OX=9940 GN=NCKAP	W5Q3Q1_SHEEP	51	12	130350	6.19
Nebulin related anchoring protein OS=Ovis aries OX=9940 GN=N	W5PT70_SHEEP	42	6	197939.00	9.80
Neurexophilin OS=Ovis aries OX=9940 PE=3 SV=1	W5PKL7_SHEEP	43	5	30764.00	9.80
Nicalin OS=Ovis aries OX=9940 GN=JEQ12_016498 PE=3 SV=1	A0A836A628_SHEEP	40	3	63278.00	6.00
Nucleoside diphosphate kinase 7 OS=Ovis aries OX=9940 GN=NME	W5PIB4_SHEEP	40	11	43109.00	5.70
Par-6 family cell polarity regulator alpha OS=Ovis aries OX=	W5NYR3_SHEEP	45	19	44494	10.78
Paraoxonase OS=Ovis aries OX=9940 GN=JEQ12_015335 PE=3 SV=1	A0A836D3N6_SHEEP	71	21	39995	4.98
Paraoxonase OS=Ovis aries OX=9940 GN=PON1 PE=3 SV=1	W5NY46_SHEEP	86	26	40097.00	5.10
PCI domain-containing protein 2 OS=Bos taurus OX=9913 GN=PCI	PCID2_BOVIN	42	15	47411	9.71
PDZ domain-containing protein OS=Ovis aries OX=9940 PE=4 SV=	W5Q784_SHEEP	45	36	7964.00	9.80
Peptidase M12B propeptide domain-containing protein OS=Ovis	W5NVP8_SHEEP	45	27	19286	9.12
Peptidase S1 domain-containing protein OS=Ovis aries OX=9940	A0A835ZWK7_SHEEP	40	20	27201.00	10.00
Peptidyl-prolyl cis-trans isomerase OS=Ovis aries OX=9940 GN	A0A835ZV83_SHEEP	42	28	18240	10.69
peptidylprolyl isomerase OS=Ovis aries OX=9940 PE=4 SV=1	W5Q3X2_SHEEP	41	18	11979.00	9.80
Phosphatidate cytidylyltransferase, mitochondrial OS=Ovis ar	W5PU03_SHEEP	44	26	16830	10.08
Phosphodiesterase OS=Ovis aries OX=9940 GN=JEQ12_009483 PE=3	A0A836D938_SHEEP	40	14	66647	5.61
Phospholipase A2 OS=Ovis aries OX=9940 GN=JEQ12_010156 PE=3	A0A836D7I9_SHEEP	42	23	17771.00	10.00
Phospholipase B-like 1 OS=Bos taurus OX=9913 GN=PLBD1 PE=1 S	PLBL1_BOVIN	43	12	62801	9.36
PIN2 (TERF1) interacting telomerase inhibitor 1 OS=Ovis arie	W5Q0K8_SHEEP	40	14	35034.00	10.20
Pleckstrin OS=Canis lupus familiaris OX=9615 GN=PLEK PE=2 SV	PLEK_CANLF	43	14	40584	9.31
Pregnancy-associated glycoprotein 66e (Fragment) OS=Ovis ari	PA66E_SHEEP	45	93	1771	9.74
procollagen-lysine 5-dioxygenase OS=Ovis aries OX=9940 GN=JE	A0A6P7D9G4_SHEEP	44	5	88251.00	6.30
Progonadoliberin-1 OS=Sus scrofa OX=9823 GN=GNRH1 PE=1 SV=1	GON1_PIG	46	47	10254	6.14
Proheparin-binding EGF-like growth factor OS=Sus scrofa OX=9	HBEGF_PIG	40	14	23370	10.13
Prostaglandin F synthase (Fragment) OS=Ovis aries OX=9940 PE	Q9GKI1_SHEEP	42	6	31967.00	7.80
Proteasome activator complex subunit 3 OS=Sus scrofa OX=9823	PSME3_PIG	40	24	29602	5.61
Protein SIX6OS1 OS=Ovis aries OX=9940 GN=JEQ12_018343 PE=4 S	A0A836D442_SHEEP	43	8	72408	6.37
Protein tyrosine phosphatase domain containing 1 OS=Ovis ari	A0A6P3TBP4_SHEEP	40	3	85756.00	7.90
Ras-related and estrogen-regulated growth inhibitor-like pro	RERGL_BOVIN	41	14	23698	10.01
Ras-related protein Rab-37 OS=Ovis aries OX=9940 GN=JEQ12_00	A0A836A093_SHEEP	44	23	22876.00	6.20
Ras-related protein Rab-4A OS=Bos taurus OX=9913 GN=RAB4A PE	RAB4A_BOVIN	42	28	24662	5.76
RB transcriptional corepressor like 2 OS=Ovis aries OX=9940	W5Q8P5_SHEEP	43	4	129484.00	9.10
Regulator of G-protein signaling 10 OS=Bos taurus OX=9913 GN	RGS10_BOVIN	42	25	21239	8.90
Reticulon-4-interacting protein 1, mitochondrial OS=Bos taur	RT4I1_BOVIN	45	24	43954	10.05
Retinol-binding protein 4 OS=Bos taurus OX=9913 GN=RBP4 PE=1	RET4_BOVIN	96	38	21397.00	5.30
Retinol-binding protein 4 OS=Equus caballus OX=9796 GN=RBP4	RET4_HORSE	50	22	23349	5.15
Reverse transcriptase domain-containing protein OS=Ovis arie	W5PVJ8_SHEEP	42	11	23167.00	7.80
Rho-related GTP-binding protein RhoU OS=Ovis aries OX=9940 G	A0A836CR55_SHEEP	43	13	38626.00	9.50
Ribonuclease inhibitor OS=Ovis aries OX=9940 PE=4 SV=1	W5PBY5_SHEEP	45	39	11496.00	4.30
Ribosomal protein L19/L19e domain-containing protein OS=Ovis	A0A836D412_SHEEP	45	27	16002	9.71
RING-type domain-containing protein OS=Ovis aries OX=9940 GN	A0A836AEA1_SHEEP	42	7	69308	10.25
RNA-binding protein with serine-rich domain 1 OS=Ovis aries	W5Q9J0_SHEEP	40	20	39684	12.29
RNA-directed DNA polymerase OS=Ovis aries OX=9940 PE=4 SV=1	W5Q579_SHEEP	40	14	23952.00	6.00
RUN domain-containing protein OS=Ovis aries OX=9940 PE=4 SV=	W5P427_SHEEP	45	13	42967	5.22
Secretogranin-2 OS=Ovis aries OX=9940 GN=JEQ12_009900 PE=3 S	A0A836D6Z6_SHEEP	45	11	147430.00	5.40
Serine palmitoyltransferase long chain base subunit 2 OS=Ovi	W5NX59_SHEEP	41	14	63444	9.21
Serine/threonine-protein phosphatase CPPED1 OS=Ovis aries OX	A0A835ZPE9_SHEEP	47	32	35134.00	5.60
Serotransferrin OS=Bos taurus OX=9913 GN=TF PE=2 SV=1	TRFE_BOVIN	141	26	79870.00	6.90
Serotransferrin OS=Ovis aries OX=9940 GN=TF PE=3 SV=1	W5PF65_SHEEP	154	19	79457.00	6.40
Serotransferrin OS=Sus scrofa OX=9823 GN=TF PE=1 SV=2	TRFE_PIG	58	17	78971	7.13
Serpin A3-1 OS=Ovis aries OX=9940 GN=LOC101116892 PE=3 SV=1	W5PHI7_SHEEP	79	46	22784	4.84
Serpin A3-5 OS=Ovis aries OX=9940 GN=LOC101115576 PE=3 SV=1	W5Q0X5_SHEEP	93	38	31826.00	5.60
Serpin B6-like OS=Ovis aries OX=9940 GN=LOC101109343 PE=3 SV	W5NQL8_SHEEP	41	7	43107.00	5.10
Serpin domain-containing protein OS=Ovis aries OX=9940 GN=JE	A0A835ZPL0_SHEEP	103	27	45890.00	5.20
Serpin domain-containing protein OS=Ovis aries OX=9940 PE=3	W5PHP7_SHEEP	131	32	50738.00	7.90
Serpin domain-containing protein OS=Ovis aries OX=9940 PE=4	W5NVB2_SHEEP	51	19	18753	9.31
Serpin family G member 1 OS=Ovis aries OX=9940 GN=SERPING1 P	W5PJZ2_SHEEP	50	11	56119.00	6.40
Signal recognition particle receptor subunit beta OS=Ovis ar	A0A836AQP3_SHEEP	125	14	186767.00	7.00
Small ubiquitin-related modifier OS=Ovis aries OX=9940 GN=JE	A0A6P7DDU3_SHEEP	43	32	11808.00	5.20
Small ubiquitin-related modifier OS=Ovis aries OX=9940 GN=SU	W5PRT2_SHEEP	41	20	11802.00	5.50
Sodium/potassium-transporting ATPase subunit beta-1-interact	W5NUP5_SHEEP	43	23	23988	5.12
Solute carrier family 25 member 30 OS=Ovis aries OX=9940 GN=	W5PCL3_SHEEP	45	14	32663.00	10.10
Spindle and kinetochore-associated protein 1 OS=Ovis aries O	A0A836AB31_SHEEP	43	13	22525.00	9.50
Splicing factor 3B subunit 5 OS=Ovis aries OX=9940 GN=JEQ12_	A0A836D3F8_SHEEP	41	20	11432	9.77
Stefin-C OS=Bos taurus OX=9913 PE=1 SV=1	CYTX_BOVIN	40	29	11596	5.47
Succinate dehydrogenase [ubiquinone] flavoprotein subunit, m	SDHA_PIG	43	9	73812	7.93
Succinate--CoA ligase [ADP-forming] subunit beta, mitochondr	SUCB1_PIG	41	12	46571	6.05
Sushi domain-containing protein OS=Ovis aries OX=9940 GN=JEQ	A0A836A4R9_SHEEP	170	19	144284.00	6.60
Sushi domain-containing protein OS=Ovis aries OX=9940 PE=4 S	W5PFF9_SHEEP	69	11	142339	6.61
T-cell surface glycoprotein CD3 zeta chain OS=Ovis aries OX=	CD3Z_SHEEP	42	24	18750	9.73
THAP domain containing 11 OS=Ovis aries OX=9940 PE=4 SV=1	W5NZ07_SHEEP	44	8	19626.00	4.80
THAP domain-containing protein 1 OS=Ovis aries OX=9940 GN=TH	W5P007_SHEEP	41	9	25288.00	9.60
Thioredoxin-like protein OS=Ovis aries OX=9940 GN=TXNL4B PE=	A0A6P3EC91_SHEEP	45	18	17024.00	6.40
Thyrotrophic embryonic factor isoform 2 (Fragment) OS=Ovis a	D5IES6_SHEEP	43	58	3880.00	5.50
Tight junction protein ZO-2 OS=Canis lupus familiaris OX=961	ZO2_CANLF	41	14	132290	6.26
TPD52 like 1 OS=Ovis aries OX=9940 GN=TPD52L1 PE=3 SV=1	W5PDM7_SHEEP	45	31	25833	9.02
Trafficking protein particle complex subunit 5 OS=Ovis aries	W5NWI4_SHEEP	43	7	20926.00	10.40
Transferrin (Fragment) OS=Ovis aries OX=9940 PE=2 SV=1	O18780_SHEEP	46	48	6983	9.47
Transportin-1 OS=Bos taurus OX=9913 GN=TNPO1 PE=1 SV=2	TNPO1_BOVIN	42	12	103799	4.69
Transthyretin OS=Ovis aries OX=9940 GN=JEQ12_011901 PE=3 SV=	A0A6P7DCR0_SHEEP	43	14	15875.00	5.50
Triosephosphate isomerase OS=Sus scrofa OX=9823 GN=TPI1 PE=2	TPIS_PIG	43	21	26941	7.82
Troponin C OS=Ovis aries OX=9940 PE=2 SV=1	A0A6P7ELW5_SHEEP	45	32	18141.00	3.90
t-SNARE coiled-coil homology domain-containing protein OS=Ov	A0A836D644_SHEEP	42	14	17849	4.30
Tubulointerstitial nephritis antigen OS=Bos taurus OX=9913 G	TINAG_BOVIN	43	14	55625	9.40
Twist-related protein 1 OS=Ovis aries OX=9940 GN=JEQ12_01538	A0A6P3E4C6_SHEEP	41	33	20955.00	10.10
Ubiquitin-like domain-containing protein OS=Ovis aries OX=99	W5PU38_SHEEP	45	48	10158.00	9.50
Uncharacterized protein OS=Ovis aries OX=9940 GN=JEQ12_00472	A0A6P7EP05_SHEEP	45	11	203631.00	6.10
Uncharacterized protein OS=Ovis aries OX=9940 GN=JEQ12_00594	A0A6P3ECT1_SHEEP	79	19	42799.00	5.20
Uncharacterized protein OS=Ovis aries OX=9940 GN=JEQ12_01757	A0A6P7E755_SHEEP	52	27	16661.00	10.50
Urocortin-3 OS=Bos taurus OX=9913 GN=UCN3 PE=2 SV=1	UCN3_BOVIN	45	39	17896	10.66
valine--tRNA ligase OS=Ovis aries OX=9940 PE=3 SV=1	W5P3E7_SHEEP	59	13	75540	9.76
Vesicle transport protein GOT1B OS=Ovis aries OX=9940 GN=JEQ	A0A836D678_SHEEP	42	26	15518.00	11.10
Vitamin D-binding protein OS=Ovis aries OX=9940 GN=JEQ12_017	A0A836A4N3_SHEEP	56	28	54767.00	5.20
Voltage-dependent L-type calcium channel subunit beta-3 OS=B	CACB3_BOVIN	45	10	54763	5.96
WC1 domain 1_a (Fragment) OS=Ovis aries OX=9940 PE=4 SV=1	M1JP32_SHEEP	42	32	11734.00	6.50
Zinc finger MYND domain-containing protein 10 OS=Ovis aries	W5PIJ9_SHEEP	44	17	51099	6.00
Zinc finger protein 404 OS=Ovis aries OX=9940 GN=JEQ12_00539	A0A835ZTR5_SHEEP	43	9	64690.00	10.30
Zinc finger protein 514 OS=Ovis aries OX=9940 GN=ZNF514 PE=4	W5PXN6_SHEEP	41	14	53483	10.13
Zinc finger protein 582 OS=Ovis aries OX=9940 PE=4 SV=1	W5NZE0_SHEEP	40	2	61013.00	9.30
Zinc finger protein 84 OS=Ovis aries OX=9940 GN=LOC101110269	A0A6P7CZV2_SHEEP	40	8	87174.00	10.20

## Sheet: M5 vs C5
M5 parturition compared to C5
Title	Accession	Mascot Score	MS Coverage	Protein MW	pI-Value
Albumin domain-containing protein OS=Ovis aries OX=9940 GN=J	A0A836AFF8_SHEEP	78	13	79221	6.00
Albumin OS=Ovis aries OX=9940 GN=ALB PE=4 SV=1	W5PWE9_SHEEP	80	14	71372.00	5.80
Antithrombin-III OS=Ovis aries OX=9940 GN=JEQ12_003887 PE=3	A0A836A7C4_SHEEP	42	13	52988	6.49
Apolipoprotein A4 OS=Ovis aries OX=9940 PE=3 SV=1	W5NWM2_SHEEP	65	16	41512	5.46
arylamine N-acetyltransferase OS=Ovis aries OX=9940 GN=LOC10	A0A6P7DI25_SHEEP	43	8	34403.00	5.20
ATP synthase protein 8 OS=Ovis aries OX=9940 GN=ATP8 PE=3 SV	A0A2I7ZCM2_SHEEP	41	12	7875.00	10.00
Baculoviral IAP repeat containing 5 OS=Ovis aries OX=9940 GN	W5P600_SHEEP	40	21	16660.00	5.40
C1q domain-containing protein OS=Ovis aries OX=9940 GN=JEQ12	A0A836D7I1_SHEEP	43	12	26485.00	10.20
C3/C5 convertase OS=Ovis aries OX=9940 GN=CFB PE=4 SV=1	A5YBU9_SHEEP	83	11	86744.00	9.10
Centromere protein F OS=Ovis aries OX=9940 GN=CENPF PE=4 SV=	W5PEW7_SHEEP	45	4	355326	4.87
Centromere protein F OS=Ovis aries OX=9940 GN=JEQ12_003963 P	A0A836CYQ3_SHEEP	42	4	360605	4.76
Coiled-coil domain containing 187 OS=Ovis aries OX=9940 PE=4	W5P3A5_SHEEP	42	4	112761.00	11.70
Collagen alpha-1(XX) chain OS=Ovis aries OX=9940 PE=4 SV=1	W5PNP3_SHEEP	44	14	45337	7.97
Collectin-10 OS=Ovis aries OX=9940 GN=JEQ12_019416 PE=4 SV=1	A0A836A0P3_SHEEP	45	15	17552	10.25
Complement C2 OS=Ovis aries OX=9940 GN=C2 PE=4 SV=1	W5NY95_SHEEP	64	7	140645	9.19
Complement C2 OS=Ovis aries OX=9940 GN=JEQ12_010483 PE=4 SV=	A0A835ZVB8_SHEEP	62	7	152304	7.86
Connexin 43 (Fragment) OS=Ovis aries OX=9940 GN=connexin 43	Q9GJY1_SHEEP	42	24	14101.00	10.00
Cortactin OS=Ovis aries OX=9940 GN=CTTN PE=4 SV=1	W5NQM8_SHEEP	43	11	53261	5.16
Discoidin, CUB and LCCL domain containing 1 OS=Ovis aries OX	W5PG18_SHEEP	41	11	73223.00	9.80
Epithelial cell transforming 2 like OS=Ovis aries OX=9940 GN	W5NS31_SHEEP	40	11	105770	9.11
Eukaryotic translation initiation factor 3 subunit H OS=Ovis	W5PLY2_SHEEP	44	10	32619.00	8.80
F-box domain-containing protein OS=Ovis aries OX=9940 GN=JEQ	A0A836AN42_SHEEP	42	24	31339	10.57
Fibrinogen alpha chain OS=Ovis aries OX=9940 GN=FGA PE=4 SV=	W5Q5H8_SHEEP	169	23	89959	5.85
Fibrinogen alpha chain OS=Ovis aries OX=9940 GN=JEQ12_007053	A0A835ZZ97_SHEEP	187	28	71111.00	6.40
Fibrinogen beta chain OS=Ovis aries OX=9940 GN=FGB PE=4 SV=1	W5NQ45_SHEEP	164	44	57651	9.27
Fibrinogen beta chain OS=Ovis aries OX=9940 GN=FGB PE=4 SV=1	W5NQ46_SHEEP	193	48	57346	8.77
Fibrinogen C-terminal domain-containing protein OS=Ovis arie	A0A836CUX2_SHEEP	193	47	57346.00	8.80
Fibrinogen gamma chain OS=Ovis aries OX=9940 GN=FGG PE=4 SV=	W5Q5A6_SHEEP	42	10	49875.00	5.70
Fibrinogen silencer binding protein OS=Ovis aries OX=9940 GN	W5PCJ0_SHEEP	45	13	34811	6.83
Gelsolin OS=Ovis aries OX=9940 GN=GSN PE=2 SV=1	A0A6P9FQT0_SHEEP	188	34	80955.00	5.50
Gelsolin OS=Ovis aries OX=9940 GN=GSN PE=3 SV=1	W5P627_SHEEP	154	28	86073	6.22
Gelsolin OS=Ovis aries OX=9940 GN=JEQ12_008670 PE=3 SV=1	A0A836D5U8_SHEEP	180	30	93240	5.41
Haptoglobin OS=Ovis aries OX=9940 GN=JEQ12_005133 PE=4 SV=1	A0A835ZW29_SHEEP	135	32	45297.00	9.00
Haptoglobin OS=Ovis aries OX=9940 GN=LOC101102413 PE=4 SV=1	W5P0Q4_SHEEP	133	31	47015	9.43
Hemopexin OS=Ovis aries OX=9940 GN=HPX PE=4 SV=1	W5QAB1_SHEEP	72	12	52641.00	6.60
Hemopexin OS=Ovis aries OX=9940 GN=JEQ12_006158 PE=4 SV=1	A0A835ZTT6_SHEEP	54	8	51182	7.95
Histone deacetylase OS=Ovis aries OX=9940 GN=HDAC1 PE=3 SV=1	W5QIG5_SHEEP	42	8	55641.00	5.20
Homeobox domain-containing protein OS=Ovis aries OX=9940 GN=	A0A835ZVY7_SHEEP	42	7	24280.00	9.90
IKAROS family zinc finger 3 OS=Ovis aries OX=9940 GN=IKZF3 P	W5PRC9_SHEEP	43	6	59046.00	6.10
Keratin, type II cytoskeletal 3-like OS=Ovis aries OX=9940 G	W5Q5X7_SHEEP	42	4	50478.00	5.60
Lipocalin/cytosolic fatty-acid binding domain-containing pro	W5PZN0_SHEEP	45	23	20224.00	5.20
MARVEL domain-containing protein OS=Ovis aries OX=9940 GN=JE	A0A836D7L5_SHEEP	41	8	14708.00	5.60
MHC class II DR beta chain (Fragment) OS=Ovis aries OX=9940	Q9GJ91_SHEEP	43	24	9409.00	5.20
MHC class I-like antigen recognition-like domain-containing	W5NX45_SHEEP	41	7	32714.00	4.90
Phospholipase A2 domain-containing protein OS=Ovis aries OX=	A0A835ZQ86_SHEEP	42	5	58208.00	11.10
Plasminogen OS=Ovis aries OX=9940 GN=JEQ12_018991 PE=4 SV=1	A0A836D3E0_SHEEP	169	23	105180	8.64
Plasminogen OS=Ovis aries OX=9940 GN=PLG PE=3 SV=1	W5P3R3_SHEEP	177	25	93859.00	7.80
protein deglycase OS=Ovis aries OX=9940 GN=JEQ12_003743 PE=3	A0A6P3E8Q6_SHEEP	40	12	20222.00	7.70
Ricin B lectin domain-containing protein OS=Ovis aries OX=99	W5PPS3_SHEEP	42	25	28024	9.91
Sarcosine dehydrogenase, mitochondrial OS=Ovis aries OX=9940	A0A836D2W4_SHEEP	42	4	100464.00	6.60
Serpin domain-containing protein OS=Ovis aries OX=9940 GN=JE	A0A836CSB6_SHEEP	45	22	50622	9.58
SLC9A3 regulator 2 OS=Ovis aries OX=9940 GN=SLC9A3R2 PE=4 SV	W5Q4Z5_SHEEP	42	18	18981	5.85
Small ubiquitin-related modifier OS=Ovis aries OX=9940 GN=SU	W5PRT2_SHEEP	40	22	11802.00	5.50
Sushi domain-containing protein OS=Ovis aries OX=9940 PE=4 S	W5PFF9_SHEEP	49	8	142339.00	6.60
Synaptonemal complex central element protein 1 OS=Ovis aries	A0A835ZP21_SHEEP	42	18	24827.00	5.50
Transthyretin OS=Ovis aries OX=9940 GN=JEQ12_011901 PE=3 SV=	A0A6P7DCR0_SHEEP	46	36	15875.00	5.50
Uncharacterized protein OS=Ovis aries OX=9940 GN=JEQ12_00165	A0A836D8X2_SHEEP	45	14	32876	6.82
Uncharacterized protein OS=Ovis aries OX=9940 GN=JEQ12_00594	A0A6P3ECT1_SHEEP	98	21	42799.00	5.20
Uncharacterized protein OS=Ovis aries OX=9940 GN=JEQ12_00594	A0A6P3ECT1_SHEEP	59	12	42799.00	5.20
Uncharacterized protein OS=Ovis aries OX=9940 GN=JEQ12_00594	A0A6P3ECT1_SHEEP	84	18	42799.00	5.20
Voltage-gated potassium channel Kv2.1 (Fragment) OS=Ovis ari	Q4PNE0_SHEEP	41	14	6715.00	7.50
WW domain-containing protein 2 (Fragment) OS=Ovis aries OX=9	R4Y3C1_SHEEP	43	81	2327.00	9.40

[truncated: 2 more sheets: C5 w.m. without albumins, M5 without albumins vs C5]
